# Supplementary material for: The Phospha–Michael addition product {(t-BuNH)P(μ-N-t-Bu)2P(=N-t-Bu)—C(=CH2)CH(p-CH3O—C6H4)-P(O)[(OCH2C(CH3)2CH2O)]}
Source: Acta Crystallogr Sect E Struct Rep Online. 2011 Apr 29;67(Pt 5):o1212–3. doi: 10.1107/S1600536811014127 (PMC3089203; doi:10.1107/S1600536811014127)
Supplement: Supplementary file 1 [file e-67-o1212-sup1.cif]

##############################################################################
#                                                                            #
# This CIF contains the data in a paper accepted for publication in          #
# Acta Crystallographica Section E. It conforms to the requirements of       #
# Notes for Authors for Acta Crystallographica Section E, and has been       #
# peer reviewed under the auspices of the IUCr Commission on Journals.       #
#                                                                            #
# Full details of the Crystallographic Information File format               #
# are given in the paper "The Crystallographic Information File (CIF):       #
# a New Standard Archive File for Crystallography" by S. R. Hall, F. H.      #
# Allen and I. D. Brown [Acta Cryst. (1991), A47, 655-685].                  #
#                                                                            #
# The current version of the core CIF dictionary is obtainable from          #
# ftp://ftp.iucr.org/pub/cif_core.dic.                                       #
#                                                                            #
# Software is freely available for graphical display of the structure(s)     #
# in this CIF. For information consult the CIF software page                 #
# http://www.iucr.org/resources/cif/software.                                #
#                                                                            #
# This file may be used for bona fide research purposes within the           #
# scientific community so long as proper attribution is given to the journal # 
# article from which it was obtained.                                        #
#                                                                            #
##############################################################################
data_I
_audit_creation_method     SHELXL-97
_chemical_name_systematic
;
2-{2-[1,3-di-<i>tert</i>-butyl-4-(tert-butylamino)-2-(tert-butylimino)-
1,3,2\l^5^,4-diazadiphosphetidin-2-yl]-1-(4-methoxyphenyl)prop-2-en-1-yl}-
5,5-dimethyl-1,3,2\l^5^-dioxaphosphinan-2-one
;
_chemical_name_common     ?
_chemical_formula_moiety     'C31 H57 N4 O4 P3'
_chemical_formula_sum     'C31 H57 N4 O4 P3'
_chemical_formula_iupac     'C31 H57 N4 O4 P3'
_chemical_formula_weight     642.72
_chemical_melting_point     ?
_symmetry_cell_setting     triclinic
_symmetry_space_group_name_H-M     'P -1'
_symmetry_space_group_name_Hall     '-P 1'
loop_
    _symmetry_equiv_pos_as_xyz
    'x, y, z'
    '-x, -y, -z'
_cell_length_a     13.8603(9)
_cell_length_b     15.7746(10)
_cell_length_c     16.2606(11)
_cell_angle_alpha     88.0040(10)
_cell_angle_beta     84.9490(10)
_cell_angle_gamma     87.6000(10)
_cell_volume     3536.6(4)
_cell_formula_units_Z     4
_cell_measurement_reflns_used     6427
_cell_measurement_theta_min     2.41
_cell_measurement_theta_max     25.98
_cell_measurement_temperature     100(2)
_exptl_crystal_description     'blocks'
_exptl_crystal_colour     'colorless'
_exptl_crystal_size_max     0.22
_exptl_crystal_size_mid     0.18
_exptl_crystal_size_min     0.14
_exptl_crystal_density_diffrn     1.207
_exptl_crystal_density_meas     ?
_exptl_crystal_density_method     'not measured'
_exptl_crystal_F_000     1392
_exptl_absorpt_coefficient_mu     0.207
_exptl_absorpt_correction_type     multi-scan
_exptl_absorpt_process_details     '(SADABS; Sheldrick, 1996)'
_exptl_absorpt_correction_T_min     0.9559
_exptl_absorpt_correction_T_max     0.9716
_exptl_special_details
;
A colorless block with approximate orthogonal dimensions 0.22 <i>x</i> 0.18
<i>x</i> 0.14 mm3 was placed and optically centered on the Bruker <i>SMART</i>
CCD system at 100(2) K.
;
_diffrn_ambient_temperature     100(2)
_diffrn_radiation_type     MoK\a
_diffrn_radiation_wavelength     0.71073
_diffrn_radiation_source     'fine-focus sealed tube'
_diffrn_radiation_monochromator     graphite
_diffrn_measurement_device_type     'Bruker SMART CCD area-detector'
_diffrn_measurement_method     '\f and \w'
_diffrn_detector_area_resol_mean     ?
_diffrn_reflns_number     27730
_diffrn_reflns_av_R_equivalents     0.0326
_diffrn_reflns_av_sigmaI/netI     0.0467
_diffrn_reflns_theta_min     1.26
_diffrn_reflns_theta_max     25.00
_diffrn_reflns_theta_full     25.00
_diffrn_measured_fraction_theta_max     0.994
_diffrn_measured_fraction_theta_full     0.994
_diffrn_reflns_limit_h_min     -16
_diffrn_reflns_limit_h_max     16
_diffrn_reflns_limit_k_min     -18
_diffrn_reflns_limit_k_max     18
_diffrn_reflns_limit_l_min     -19
_diffrn_reflns_limit_l_max     19
_diffrn_standards_number     ?
_diffrn_standards_interval_count     ?
_diffrn_standards_interval_time     ?
_diffrn_standards_decay_%     ?
_refine_special_details
;
Refinement of <i>F</i>^2^ against ALL reflections. The weighted <i>R</i>-factor
<i>wR</i> and goodness of fit <i>S</i> are based on <i>F</i>^2^, conventional
<i>R</i>-factors <i>R</i> are based on <i>F</i>, with <i>F</i> set to zero for
negative <i>F</i>^2^. The threshold expression of <i>F</i>^2^ >
\s(<i>F</i>^2^) is used only for calculating <i>R</i>-factors(gt) <i>etc</i>.
and is not relevant to the choice of reflections for refinement.
<i>R</i>-factors based on <i>F</i>^2^ are statistically about twice as large
as those based on <i>F</i>, and <i>R</i>- factors based on ALL data will be
even larger.
;
_reflns_number_total     12397
_reflns_number_gt     9894
_reflns_threshold_expression     I>2\s(I)
_refine_ls_structure_factor_coef     Fsqd
_refine_ls_matrix_type     full
_refine_ls_R_factor_all     0.0628
_refine_ls_R_factor_gt     0.0487
_refine_ls_wR_factor_gt     0.1195
_refine_ls_wR_factor_ref     0.1277
_refine_ls_goodness_of_fit_ref     1.012
_refine_ls_restrained_S_all     1.012
_refine_ls_number_reflns     12397
_refine_ls_number_parameters     795
_refine_ls_number_restraints     0
_refine_ls_hydrogen_treatment     mixed
_refine_ls_weighting_scheme     calc
_refine_ls_weighting_details
         'calc w=1/[\s^2^(Fo^2^)+(0.0649P)^2^+1.2977P] where P=(Fo^2^+2Fc^2^)/3'
_atom_sites_solution_hydrogens     geom
_atom_sites_solution_primary     direct
_atom_sites_solution_secondary     difmap
_refine_ls_shift/su_max     0.001
_refine_ls_shift/su_mean     0.000
_refine_diff_density_max     0.536
_refine_diff_density_min     -0.280
_refine_ls_extinction_method     none
_refine_ls_extinction_coef     ?
loop_
    _atom_type_symbol
    _atom_type_description
    _atom_type_scat_dispersion_real
    _atom_type_scat_dispersion_imag
    _atom_type_scat_source
    'C' 'C' 0.0033 0.0016
                         'International Tables Vol C Tables 4.2.6.8 and 6.1.1.4'
    'H' 'H' 0.0000 0.0000
                         'International Tables Vol C Tables 4.2.6.8 and 6.1.1.4'
    'N' 'N' 0.0061 0.0033
                         'International Tables Vol C Tables 4.2.6.8 and 6.1.1.4'
    'O' 'O' 0.0106 0.0060
                         'International Tables Vol C Tables 4.2.6.8 and 6.1.1.4'
    'P' 'P' 0.1023 0.0942
                         'International Tables Vol C Tables 4.2.6.8 and 6.1.1.4'
_computing_data_collection     'SMART (Bruker, 2002)'
_computing_cell_refinement     'SAINT (Bruker, 2002)'
_computing_data_reduction     'SAINT (Bruker, 2002)'
_computing_structure_solution     'SHELXS97 (Sheldrick, 2008)'
_computing_structure_refinement     'SHELXL97 (Sheldrick, 2008)'
_computing_molecular_graphics     'SHELXTL (Sheldrick, 2008)'
_computing_publication_material     'SHELXTL  (Sheldrick, 2008)'
loop_
    _atom_site_type_symbol
    _atom_site_label
    _atom_site_fract_x
    _atom_site_fract_y
    _atom_site_fract_z
    _atom_site_U_iso_or_equiv
    _atom_site_adp_type
    _atom_site_calc_flag
    _atom_site_refinement_flags
    _atom_site_occupancy
    _atom_site_symmetry_multiplicity
    _atom_site_disorder_assembly
    _atom_site_disorder_group
    P P5 0.59309(4) 0.74569(3) 0.08104(3) 0.01270(13) Uani d . 1 1 . .
    P P6 0.40564(4) 0.66855(3) 0.27677(3) 0.01388(13) Uani d . 1 1 . .
    P P4 0.66984(4) 0.88814(3) 0.03551(3) 0.01523(14) Uani d . 1 1 . .
    O O5 0.37256(11) 0.74031(9) 0.32774(9) 0.0187(3) Uani d . 1 1 . .
    O O8 0.03668(11) 0.75573(10) 0.05412(9) 0.0233(4) Uani d . 1 1 . .
    O O6 0.33881(10) 0.58979(9) 0.29393(9) 0.0169(3) Uani d . 1 1 . .
    O O7 0.50990(10) 0.63320(9) 0.29590(9) 0.0157(3) Uani d . 1 1 . .
    N N6 0.67820(12) 0.80751(11) 0.11155(10) 0.0148(4) Uani d . 1 1 . .
    C C54 0.12697(15) 0.73681(13) 0.07809(13) 0.0170(5) Uani d . 1 1 . .
    C C48 0.47736(15) 0.76502(13) 0.14219(12) 0.0137(4) Uani d . 1 1 . .
    C C55 0.14671(15) 0.76903(13) 0.15315(13) 0.0168(5) Uani d . 1 1 . .
    H H55 0.0990 0.8006 0.1837 0.020 Uiso calc R 1 1 . .
    N N7 0.60389(12) 0.64798(11) 0.07626(10) 0.0155(4) Uani d . 1 1 . .
    C C51 0.30881(15) 0.70578(13) 0.13897(12) 0.0143(4) Uani d . 1 1 . .
    N N8 0.77127(13) 0.88560(12) -0.02712(12) 0.0186(4) Uani d . 1 1 . .
    C C56 0.23648(15) 0.75457(13) 0.18261(13) 0.0173(5) Uani d . 1 1 . .
    H H56 0.2490 0.7776 0.2323 0.021 Uiso calc R 1 1 . .
    C C58 0.54361(15) 0.55016(13) 0.26565(13) 0.0175(5) Uani d . 1 1 . .
    H H58A 0.6067 0.5355 0.2849 0.021 Uiso calc R 1 1 . .
    H H58B 0.5507 0.5526 0.2057 0.021 Uiso calc R 1 1 . .
    C C35 0.45625(16) 0.76226(15) -0.06387(14) 0.0235(5) Uani d . 1 1 . .
    H H35A 0.4821 0.7054 -0.0563 0.035 Uiso calc R 1 1 . .
    H H35B 0.4217 0.7659 -0.1126 0.035 Uiso calc R 1 1 . .
    H H35C 0.4128 0.7768 -0.0168 0.035 Uiso calc R 1 1 . .
    C C52 0.28674(15) 0.67198(13) 0.06574(13) 0.0151(5) Uani d . 1 1 . .
    H H52 0.3332 0.6377 0.0367 0.018 Uiso calc R 1 1 . .
    C C36 0.72204(16) 0.81403(14) 0.19125(13) 0.0187(5) Uani d . 1 1 . .
    C C49 0.45156(16) 0.84466(13) 0.16018(13) 0.0193(5) Uani d . 1 1 . .
    H H49A 0.3916 0.8571 0.1884 0.023 Uiso calc R 1 1 . .
    H H49B 0.4934 0.8881 0.1446 0.023 Uiso calc R 1 1 . .
    C C57 0.01704(17) 0.72673(15) -0.02482(14) 0.0245(5) Uani d . 1 1 . .
    H H57A 0.0615 0.7511 -0.0668 0.037 Uiso calc R 1 1 . .
    H H57B -0.0482 0.7436 -0.0355 0.037 Uiso calc R 1 1 . .
    H H57C 0.0246 0.6660 -0.0252 0.037 Uiso calc R 1 1 . .
    C C53 0.19755(15) 0.68757(13) 0.03410(13) 0.0171(5) Uani d . 1 1 . .
    H H53 0.1853 0.6653 -0.0160 0.020 Uiso calc R 1 1 . .
    C C32 0.53851(15) 0.82327(13) -0.07322(13) 0.0165(5) Uani d . 1 1 . .
    C C40 0.68215(16) 0.59654(13) 0.03178(13) 0.0176(5) Uani d . 1 1 . .
    C C59 0.47325(16) 0.48183(13) 0.29526(13) 0.0189(5) Uani d . 1 1 . .
    N N5 0.59713(12) 0.81344(11) -0.00120(10) 0.0148(4) Uani d . 1 1 . .
    C C50 0.41072(15) 0.69154(13) 0.16671(12) 0.0140(4) Uani d . 1 1 . .
    H H50 0.4396 0.6411 0.1392 0.017 Uiso calc R 1 1 . .
    C C34 0.49557(18) 0.91388(14) -0.07822(15) 0.0268(6) Uani d . 1 1 . .
    H H34A 0.4531 0.9245 -0.0295 0.040 Uiso calc R 1 1 . .
    H H34B 0.4597 0.9209 -0.1261 0.040 Uiso calc R 1 1 . .
    H H34C 0.5469 0.9532 -0.0822 0.040 Uiso calc R 1 1 . .
    C C60 0.37424(16) 0.50669(13) 0.26594(14) 0.0205(5) Uani d . 1 1 . .
    H H60A 0.3786 0.5070 0.2061 0.025 Uiso calc R 1 1 . .
    H H60B 0.3283 0.4646 0.2864 0.025 Uiso calc R 1 1 . .
    C C33 0.60321(17) 0.80532(15) -0.15207(13) 0.0237(5) Uani d . 1 1 . .
    H H33A 0.6539 0.8453 -0.1586 0.036 Uiso calc R 1 1 . .
    H H33B 0.5652 0.8107 -0.1987 0.036 Uiso calc R 1 1 . .
    H H33C 0.6312 0.7488 -0.1485 0.036 Uiso calc R 1 1 . .
    C C61 0.50832(18) 0.39855(14) 0.25481(15) 0.0277(6) Uani d . 1 1 . .
    H H61A 0.5107 0.4061 0.1958 0.041 Uiso calc R 1 1 . .
    H H61B 0.4644 0.3548 0.2726 0.041 Uiso calc R 1 1 . .
    H H61C 0.5719 0.3826 0.2706 0.041 Uiso calc R 1 1 . .
    C C44 0.82293(16) 0.96108(13) -0.06183(14) 0.0189(5) Uani d . 1 1 . .
    C C45 0.78670(18) 0.98684(15) -0.14567(15) 0.0296(6) Uani d . 1 1 . .
    H H45A 0.7964 0.9399 -0.1819 0.044 Uiso calc R 1 1 . .
    H H45B 0.8221 1.0341 -0.1692 0.044 Uiso calc R 1 1 . .
    H H45C 0.7189 1.0027 -0.1385 0.044 Uiso calc R 1 1 . .
    C C43 0.70774(17) 0.52019(14) 0.08743(14) 0.0247(5) Uani d . 1 1 . .
    H H43A 0.7288 0.5397 0.1379 0.037 Uiso calc R 1 1 . .
    H H43B 0.7589 0.4862 0.0597 0.037 Uiso calc R 1 1 . .
    H H43C 0.6517 0.4867 0.0996 0.037 Uiso calc R 1 1 . .
    C C37 0.82582(18) 0.84214(18) 0.17242(16) 0.0358(7) Uani d . 1 1 . .
    H H37A 0.8616 0.8018 0.1375 0.054 Uiso calc R 1 1 . .
    H H37B 0.8560 0.8454 0.2231 0.054 Uiso calc R 1 1 . .
    H H37C 0.8252 0.8969 0.1448 0.054 Uiso calc R 1 1 . .
    C C39 0.72334(17) 0.72728(14) 0.23515(14) 0.0246(5) Uani d . 1 1 . .
    H H39A 0.6581 0.7093 0.2470 0.037 Uiso calc R 1 1 . .
    H H39B 0.7534 0.7308 0.2859 0.037 Uiso calc R 1 1 . .
    H H39C 0.7594 0.6870 0.2004 0.037 Uiso calc R 1 1 . .
    C C62 0.46740(17) 0.47035(14) 0.38906(13) 0.0224(5) Uani d . 1 1 . .
    H H62A 0.5285 0.4478 0.4054 0.034 Uiso calc R 1 1 . .
    H H62B 0.4175 0.4318 0.4069 0.034 Uiso calc R 1 1 . .
    H H62C 0.4526 0.5242 0.4138 0.034 Uiso calc R 1 1 . .
    C C41 0.64407(17) 0.56365(14) -0.04624(13) 0.0225(5) Uani d . 1 1 . .
    H H41A 0.5857 0.5339 -0.0315 0.034 Uiso calc R 1 1 . .
    H H41B 0.6920 0.5258 -0.0730 0.034 Uiso calc R 1 1 . .
    H H41C 0.6306 0.6106 -0.0832 0.034 Uiso calc R 1 1 . .
    C C38 0.6647(2) 0.87766(16) 0.24708(15) 0.0341(6) Uani d . 1 1 . .
    H H38A 0.6593 0.9315 0.2180 0.051 Uiso calc R 1 1 . .
    H H38B 0.6976 0.8843 0.2958 0.051 Uiso calc R 1 1 . .
    H H38C 0.6011 0.8573 0.2624 0.051 Uiso calc R 1 1 . .
    C C42 0.77415(16) 0.64415(14) 0.00713(14) 0.0232(5) Uani d . 1 1 . .
    H H42A 0.7601 0.6900 -0.0309 0.035 Uiso calc R 1 1 . .
    H H42B 0.8225 0.6060 -0.0187 0.035 Uiso calc R 1 1 . .
    H H42C 0.7978 0.6664 0.0554 0.035 Uiso calc R 1 1 . .
    C C47 0.80763(18) 1.03499(14) -0.00409(15) 0.0288(6) Uani d . 1 1 . .
    H H47A 0.7402 1.0522 0.0015 0.043 Uiso calc R 1 1 . .
    H H47B 0.8450 1.0817 -0.0264 0.043 Uiso calc R 1 1 . .
    H H47C 0.8281 1.0178 0.0491 0.043 Uiso calc R 1 1 . .
    C C46 0.93066(16) 0.93594(15) -0.07427(15) 0.0258(5) Uani d . 1 1 . .
    H H46A 0.9538 0.9188 -0.0221 0.039 Uiso calc R 1 1 . .
    H H46B 0.9659 0.9835 -0.0973 0.039 Uiso calc R 1 1 . .
    H H46C 0.9400 0.8896 -0.1113 0.039 Uiso calc R 1 1 . .
    P P2 0.89633(4) 0.24677(3) 0.41973(3) 0.01371(13) Uani d . 1 1 . .
    P P1 0.82093(4) 0.10583(3) 0.47234(3) 0.01574(14) Uani d . 1 1 . .
    P P3 1.09056(4) 0.32194(3) 0.22058(3) 0.01479(14) Uani d . 1 1 . .
    O O4 1.43525(11) 0.25060(10) 0.47038(9) 0.0215(4) Uani d . 1 1 . .
    O O2 0.98715(10) 0.35323(9) 0.19487(9) 0.0164(3) Uani d . 1 1 . .
    O O1 1.13188(11) 0.25206(9) 0.17058(9) 0.0196(3) Uani d . 1 1 . .
    O O3 1.15386(10) 0.40346(9) 0.20836(9) 0.0179(3) Uani d . 1 1 . .
    C C23 1.34641(15) 0.26494(13) 0.44149(13) 0.0164(5) Uani d . 1 1 . .
    C C21 1.18557(15) 0.32641(13) 0.44112(13) 0.0162(5) Uani d . 1 1 . .
    H H21 1.1360 0.3610 0.4657 0.019 Uiso calc R 1 1 . .
    N N1 0.89654(12) 0.18141(11) 0.50433(10) 0.0151(4) Uani d . 1 1 . .
    C C25 1.24771(15) 0.23654(13) 0.33221(13) 0.0167(5) Uani d . 1 1 . .
    H H25 1.2400 0.2092 0.2836 0.020 Uiso calc R 1 1 . .
    C C18 1.02663(16) 0.14940(13) 0.32540(13) 0.0197(5) Uani d . 1 1 . .
    H H18A 1.0838 0.1376 0.2928 0.024 Uiso calc R 1 1 . .
    H H18B 0.9835 0.1066 0.3394 0.024 Uiso calc R 1 1 . .
    C C17 1.00657(15) 0.22708(13) 0.35183(12) 0.0143(4) Uani d . 1 1 . .
    N N3 0.88579(13) 0.34459(11) 0.42252(11) 0.0172(4) Uani d . 1 1 . .
    C C19 1.07475(15) 0.30000(13) 0.33072(12) 0.0139(4) Uani d . 1 1 . .
    H H19 1.0426 0.3508 0.3553 0.017 Uiso calc R 1 1 . .
    N N2 0.81034(12) 0.18369(11) 0.39409(11) 0.0157(4) Uani d . 1 1 . .
    C C28 1.01401(16) 0.50577(13) 0.20302(13) 0.0184(5) Uani d . 1 1 . .
    C C24 1.33385(15) 0.22616(13) 0.36802(13) 0.0171(5) Uani d . 1 1 . .
    H H24 1.3842 0.1928 0.3428 0.020 Uiso calc R 1 1 . .
    C C20 1.17163(15) 0.28768(13) 0.36797(13) 0.0148(4) Uani d . 1 1 . .
    C C26 1.45102(17) 0.28712(14) 0.54678(13) 0.0231(5) Uani d . 1 1 . .
    H H26A 1.4407 0.3476 0.5423 0.035 Uiso calc R 1 1 . .
    H H26B 1.5163 0.2739 0.5596 0.035 Uiso calc R 1 1 . .
    H H26C 1.4067 0.2644 0.5898 0.035 Uiso calc R 1 1 . .
    N N4 0.72237(13) 0.11378(12) 0.53761(11) 0.0174(4) Uani d . 1 1 . .
    C C29 0.94605(16) 0.43378(13) 0.22661(13) 0.0182(5) Uani d . 1 1 . .
    H H29A 0.9348 0.4289 0.2863 0.022 Uiso calc R 1 1 . .
    H H29B 0.8842 0.4465 0.2043 0.022 Uiso calc R 1 1 . .
    C C5 0.75761(16) 0.17757(14) 0.31903(14) 0.0219(5) Uani d . 1 1 . .
    C C27 1.11183(16) 0.48426(13) 0.23657(14) 0.0204(5) Uani d . 1 1 . .
    H H27A 1.1561 0.5287 0.2192 0.024 Uiso calc R 1 1 . .
    H H27B 1.1036 0.4825 0.2965 0.024 Uiso calc R 1 1 . .
    C C13 0.66233(16) 0.04273(13) 0.57061(14) 0.0189(5) Uani d . 1 1 . .
    C C4 0.98429(18) 0.25201(14) 0.60522(14) 0.0261(5) Uani d . 1 1 . .
    H H4A 1.0054 0.2922 0.5624 0.039 Uiso calc R 1 1 . .
    H H4B 1.0331 0.2441 0.6435 0.039 Uiso calc R 1 1 . .
    H H4C 0.9250 0.2730 0.6338 0.039 Uiso calc R 1 1 . .
    C C2 0.92494(17) 0.10746(15) 0.63526(14) 0.0249(5) Uani d . 1 1 . .
    H H2A 0.8647 0.1316 0.6594 0.037 Uiso calc R 1 1 . .
    H H2B 0.9695 0.0990 0.6770 0.037 Uiso calc R 1 1 . .
    H H2C 0.9138 0.0539 0.6121 0.037 Uiso calc R 1 1 . .
    C C3 1.06421(16) 0.12822(15) 0.53081(14) 0.0237(5) Uani d . 1 1 . .
    H H3A 1.0527 0.0767 0.5042 0.036 Uiso calc R 1 1 . .
    H H3B 1.1058 0.1159 0.5742 0.036 Uiso calc R 1 1 . .
    H H3C 1.0947 0.1674 0.4912 0.036 Uiso calc R 1 1 . .
    C C7 0.64933(17) 0.17330(18) 0.34434(16) 0.0352(6) Uani d . 1 1 . .
    H H7A 0.6375 0.1238 0.3793 0.053 Uiso calc R 1 1 . .
    H H7B 0.6149 0.1702 0.2959 0.053 Uiso calc R 1 1 . .
    H H7C 0.6274 0.2232 0.3738 0.053 Uiso calc R 1 1 . .
    C C30 0.97184(18) 0.58638(14) 0.24454(15) 0.0284(6) Uani d . 1 1 . .
    H H30A 0.9085 0.5997 0.2270 0.043 Uiso calc R 1 1 . .
    H H30B 1.0133 0.6326 0.2293 0.043 Uiso calc R 1 1 . .
    H H30C 0.9673 0.5774 0.3034 0.043 Uiso calc R 1 1 . .
    C C16 0.67254(17) -0.03126(14) 0.51240(14) 0.0237(5) Uani d . 1 1 . .
    H H16A 0.6572 -0.0117 0.4583 0.036 Uiso calc R 1 1 . .
    H H16B 0.6289 -0.0745 0.5326 0.036 Uiso calc R 1 1 . .
    H H16C 0.7379 -0.0542 0.5095 0.036 Uiso calc R 1 1 . .
    C C9 0.80892(16) 0.39872(13) 0.46543(13) 0.0195(5) Uani d . 1 1 . .
    C C1 0.96760(16) 0.16767(13) 0.56725(13) 0.0177(5) Uani d . 1 1 . .
    C C31 1.02493(17) 0.51997(14) 0.10952(13) 0.0229(5) Uani d . 1 1 . .
    H H31A 1.0457 0.4676 0.0838 0.034 Uiso calc R 1 1 . .
    H H31B 1.0722 0.5619 0.0950 0.034 Uiso calc R 1 1 . .
    H H31C 0.9638 0.5393 0.0908 0.034 Uiso calc R 1 1 . .
    C C14 0.55715(16) 0.07624(15) 0.57986(16) 0.0283(6) Uani d . 1 1 . .
    H H14A 0.5510 0.1221 0.6174 0.043 Uiso calc R 1 1 . .
    H H14B 0.5161 0.0315 0.6010 0.043 Uiso calc R 1 1 . .
    H H14C 0.5382 0.0962 0.5270 0.043 Uiso calc R 1 1 . .
    C C15 0.69229(18) 0.01271(15) 0.65535(14) 0.0283(6) Uani d . 1 1 . .
    H H15A 0.7562 -0.0135 0.6493 0.042 Uiso calc R 1 1 . .
    H H15B 0.6473 -0.0276 0.6796 0.042 Uiso calc R 1 1 . .
    H H15C 0.6922 0.0604 0.6904 0.042 Uiso calc R 1 1 . .
    C C12 0.7760(2) 0.46657(16) 0.40394(16) 0.0368(7) Uani d . 1 1 . .
    H H12A 0.8295 0.5010 0.3852 0.055 Uiso calc R 1 1 . .
    H H12B 0.7247 0.5015 0.4302 0.055 Uiso calc R 1 1 . .
    H H12C 0.7529 0.4399 0.3576 0.055 Uiso calc R 1 1 . .
    C C6 0.77596(19) 0.25584(16) 0.26283(15) 0.0331(6) Uani d . 1 1 . .
    H H6A 0.7556 0.3060 0.2924 0.050 Uiso calc R 1 1 . .
    H H6B 0.7399 0.2530 0.2153 0.050 Uiso calc R 1 1 . .
    H H6C 0.8439 0.2577 0.2454 0.050 Uiso calc R 1 1 . .
    C C11 0.8506(2) 0.44271(16) 0.53541(17) 0.0392(7) Uani d . 1 1 . .
    H H11A 0.8656 0.4014 0.5777 0.059 Uiso calc R 1 1 . .
    H H11B 0.8039 0.4841 0.5582 0.059 Uiso calc R 1 1 . .
    H H11C 0.9085 0.4703 0.5146 0.059 Uiso calc R 1 1 . .
    C C10 0.72105(18) 0.35083(15) 0.49979(17) 0.0358(7) Uani d . 1 1 . .
    H H10A 0.6933 0.3244 0.4556 0.054 Uiso calc R 1 1 . .
    H H10B 0.6740 0.3896 0.5263 0.054 Uiso calc R 1 1 . .
    H H10C 0.7402 0.3081 0.5393 0.054 Uiso calc R 1 1 . .
    C C8 0.7922(2) 0.09845(17) 0.27171(17) 0.0404(7) Uani d . 1 1 . .
    H H8A 0.8581 0.1045 0.2494 0.061 Uiso calc R 1 1 . .
    H H8B 0.7519 0.0916 0.2275 0.061 Uiso calc R 1 1 . .
    H H8C 0.7883 0.0495 0.3085 0.061 Uiso calc R 1 1 . .
    C C22 1.27127(16) 0.31485(13) 0.47850(13) 0.0182(5) Uani d . 1 1 . .
    H H22 1.2784 0.3404 0.5282 0.022 Uiso calc R 1 1 . .
    H H4D 0.7089(18) 0.1594(17) 0.5623(16) 0.032(7) Uiso d . 1 1 . .
    H H8D 0.7859(18) 0.8433(16) -0.0543(15) 0.026(7) Uiso d . 1 1 . .
loop_
    _atom_site_aniso_label
    _atom_site_aniso_U_11
    _atom_site_aniso_U_22
    _atom_site_aniso_U_33
    _atom_site_aniso_U_12
    _atom_site_aniso_U_13
    _atom_site_aniso_U_23
    P5 0.0127(3) 0.0133(3) 0.0118(3) 0.0010(2) -0.0003(2) 0.0008(2)
    P6 0.0142(3) 0.0154(3) 0.0120(3) -0.0005(2) -0.0021(2) 0.0019(2)
    P4 0.0160(3) 0.0137(3) 0.0158(3) 0.0000(2) -0.0008(2) 0.0016(2)
    O5 0.0221(8) 0.0195(8) 0.0140(8) 0.0026(6) -0.0009(6) -0.0003(6)
    O8 0.0168(8) 0.0291(9) 0.0250(9) 0.0032(7) -0.0088(7) -0.0021(7)
    O6 0.0161(8) 0.0170(8) 0.0171(8) -0.0010(6) -0.0005(6) 0.0034(6)
    O7 0.0162(8) 0.0151(8) 0.0162(8) -0.0006(6) -0.0040(6) 0.0021(6)
    N6 0.0150(9) 0.0154(9) 0.0140(9) -0.0006(7) -0.0026(7) 0.0019(7)
    C54 0.0142(11) 0.0157(11) 0.0216(12) -0.0008(9) -0.0067(9) 0.0056(9)
    C48 0.0144(11) 0.0163(11) 0.0106(10) 0.0003(9) -0.0031(9) 0.0021(8)
    C55 0.0170(11) 0.0143(11) 0.0186(11) 0.0015(9) 0.0004(9) -0.0002(9)
    N7 0.0150(9) 0.0159(9) 0.0149(9) 0.0027(7) 0.0000(7) -0.0002(7)
    C51 0.0157(11) 0.0124(10) 0.0147(11) -0.0011(8) -0.0017(9) 0.0024(8)
    N8 0.0208(10) 0.0127(10) 0.0215(10) -0.0016(8) 0.0022(8) 0.0007(8)
    C56 0.0183(12) 0.0174(11) 0.0163(11) -0.0002(9) -0.0034(9) -0.0009(9)
    C58 0.0170(11) 0.0166(11) 0.0185(11) 0.0034(9) -0.0023(9) 0.0014(9)
    C35 0.0223(13) 0.0314(13) 0.0176(12) -0.0053(10) -0.0072(10) 0.0041(10)
    C52 0.0161(11) 0.0127(10) 0.0161(11) 0.0000(9) 0.0010(9) 0.0003(8)
    C36 0.0176(12) 0.0229(12) 0.0167(11) -0.0027(9) -0.0058(9) -0.0003(9)
    C49 0.0176(12) 0.0172(11) 0.0219(12) -0.0003(9) 0.0042(10) 0.0016(9)
    C57 0.0242(13) 0.0259(13) 0.0254(13) -0.0018(10) -0.0137(10) 0.0034(10)
    C53 0.0217(12) 0.0165(11) 0.0138(11) -0.0030(9) -0.0047(9) 0.0001(9)
    C32 0.0180(11) 0.0177(11) 0.0144(11) 0.0013(9) -0.0062(9) 0.0017(9)
    C40 0.0190(12) 0.0145(11) 0.0186(11) 0.0038(9) 0.0014(9) -0.0014(9)
    C59 0.0209(12) 0.0165(11) 0.0190(12) 0.0010(9) -0.0017(10) 0.0014(9)
    N5 0.0155(9) 0.0150(9) 0.0137(9) 0.0004(7) -0.0012(7) 0.0023(7)
    C50 0.0155(11) 0.0132(10) 0.0129(10) 0.0019(8) -0.0010(9) 0.0011(8)
    C34 0.0314(14) 0.0239(13) 0.0262(13) 0.0060(11) -0.0131(11) 0.0020(10)
    C60 0.0228(12) 0.0167(11) 0.0222(12) -0.0023(9) -0.0024(10) 0.0002(9)
    C33 0.0254(13) 0.0301(13) 0.0157(12) -0.0033(10) -0.0021(10) 0.0006(10)
    C61 0.0319(14) 0.0208(12) 0.0295(14) 0.0028(11) 0.0000(11) -0.0009(10)
    C44 0.0197(12) 0.0152(11) 0.0212(12) -0.0033(9) 0.0005(10) 0.0036(9)
    C45 0.0341(15) 0.0248(13) 0.0300(14) -0.0074(11) -0.0055(11) 0.0116(11)
    C43 0.0268(13) 0.0214(12) 0.0235(13) 0.0098(10) 0.0044(10) 0.0031(10)
    C37 0.0285(14) 0.0532(17) 0.0280(14) -0.0183(13) -0.0114(12) 0.0102(12)
    C39 0.0281(13) 0.0275(13) 0.0192(12) -0.0042(10) -0.0080(10) 0.0042(10)
    C62 0.0241(13) 0.0230(12) 0.0192(12) 0.0004(10) -0.0014(10) 0.0083(9)
    C41 0.0273(13) 0.0201(12) 0.0198(12) 0.0034(10) -0.0017(10) -0.0036(9)
    C38 0.0461(17) 0.0356(15) 0.0225(13) 0.0088(12) -0.0141(12) -0.0109(11)
    C42 0.0222(12) 0.0216(12) 0.0245(13) 0.0015(10) 0.0052(10) -0.0027(10)
    C47 0.0368(15) 0.0197(12) 0.0289(14) -0.0062(11) 0.0047(11) 0.0005(10)
    C46 0.0207(13) 0.0245(13) 0.0317(14) -0.0057(10) 0.0022(11) 0.0020(10)
    P2 0.0136(3) 0.0131(3) 0.0141(3) 0.0003(2) -0.0009(2) 0.0017(2)
    P1 0.0163(3) 0.0140(3) 0.0167(3) -0.0004(2) -0.0009(2) 0.0017(2)
    P3 0.0148(3) 0.0160(3) 0.0133(3) 0.0004(2) -0.0014(2) 0.0017(2)
    O4 0.0194(8) 0.0262(9) 0.0199(8) 0.0012(7) -0.0079(7) -0.0022(7)
    O2 0.0166(8) 0.0162(8) 0.0162(8) 0.0009(6) -0.0021(6) 0.0020(6)
    O1 0.0233(9) 0.0194(8) 0.0155(8) 0.0040(7) -0.0010(7) -0.0004(6)
    O3 0.0169(8) 0.0181(8) 0.0182(8) 0.0005(6) -0.0002(6) 0.0029(6)
    C23 0.0167(11) 0.0148(11) 0.0181(11) -0.0024(9) -0.0047(9) 0.0042(9)
    C21 0.0183(11) 0.0140(11) 0.0159(11) 0.0009(9) 0.0004(9) -0.0001(8)
    N1 0.0159(9) 0.0147(9) 0.0146(9) -0.0004(7) -0.0026(7) 0.0027(7)
    C25 0.0210(12) 0.0180(11) 0.0113(10) -0.0003(9) -0.0023(9) -0.0005(8)
    C18 0.0176(12) 0.0190(12) 0.0215(12) 0.0000(9) 0.0028(10) 0.0010(9)
    C17 0.0142(11) 0.0170(11) 0.0119(10) 0.0008(9) -0.0032(9) 0.0021(8)
    N3 0.0176(10) 0.0143(9) 0.0192(10) 0.0010(7) 0.0000(8) 0.0007(7)
    C19 0.0145(11) 0.0140(10) 0.0130(10) 0.0019(8) -0.0019(9) 0.0026(8)
    N2 0.0163(9) 0.0153(9) 0.0156(9) -0.0018(7) -0.0031(8) 0.0035(7)
    C28 0.0192(12) 0.0163(11) 0.0194(12) 0.0006(9) -0.0012(9) 0.0022(9)
    C24 0.0176(12) 0.0169(11) 0.0159(11) 0.0026(9) 0.0013(9) 0.0009(9)
    C20 0.0162(11) 0.0128(10) 0.0155(11) -0.0024(9) -0.0017(9) 0.0044(8)
    C26 0.0261(13) 0.0248(12) 0.0197(12) -0.0017(10) -0.0091(10) 0.0001(10)
    N4 0.0189(10) 0.0123(9) 0.0205(10) -0.0023(8) 0.0008(8) 0.0015(8)
    C29 0.0183(12) 0.0174(11) 0.0185(11) 0.0037(9) -0.0019(9) 0.0010(9)
    C5 0.0219(12) 0.0259(13) 0.0189(12) -0.0036(10) -0.0074(10) 0.0005(10)
    C27 0.0231(12) 0.0176(11) 0.0206(12) -0.0025(9) -0.0021(10) -0.0011(9)
    C13 0.0182(12) 0.0160(11) 0.0221(12) -0.0039(9) -0.0002(10) 0.0039(9)
    C4 0.0311(14) 0.0244(13) 0.0240(13) -0.0004(11) -0.0097(11) -0.0013(10)
    C2 0.0265(13) 0.0285(13) 0.0200(12) -0.0027(10) -0.0053(10) 0.0057(10)
    C3 0.0222(13) 0.0265(13) 0.0227(12) 0.0033(10) -0.0073(10) 0.0050(10)
    C7 0.0218(14) 0.0541(18) 0.0310(14) -0.0112(12) -0.0094(11) 0.0103(13)
    C30 0.0319(14) 0.0211(13) 0.0310(14) 0.0023(11) 0.0025(11) 0.0002(10)
    C16 0.0268(13) 0.0197(12) 0.0246(13) -0.0052(10) -0.0008(10) 0.0012(10)
    C9 0.0209(12) 0.0143(11) 0.0217(12) 0.0032(9) 0.0043(10) 0.0009(9)
    C1 0.0185(12) 0.0177(11) 0.0170(11) -0.0011(9) -0.0029(9) 0.0013(9)
    C31 0.0246(13) 0.0218(12) 0.0213(12) 0.0010(10) 0.0004(10) 0.0063(9)
    C14 0.0190(13) 0.0215(12) 0.0431(16) -0.0029(10) 0.0051(11) 0.0025(11)
    C15 0.0369(15) 0.0260(13) 0.0222(13) -0.0107(11) -0.0018(11) 0.0051(10)
    C12 0.0398(16) 0.0348(15) 0.0306(14) 0.0201(12) 0.0108(12) 0.0092(12)
    C6 0.0351(15) 0.0410(16) 0.0249(14) -0.0128(12) -0.0129(12) 0.0138(11)
    C11 0.0410(17) 0.0277(14) 0.0497(18) 0.0137(12) -0.0085(14) -0.0171(13)
    C10 0.0315(15) 0.0234(13) 0.0474(17) 0.0010(11) 0.0251(13) -0.0052(12)
    C8 0.0513(18) 0.0394(16) 0.0336(15) 0.0051(13) -0.0202(14) -0.0126(12)
    C22 0.0257(12) 0.0148(11) 0.0145(11) -0.0028(9) -0.0024(10) -0.0015(9)
_geom_special_details
;
All e.s.d.'s (except the e.s.d. in the dihedral angle between two l.s. planes)
are estimated using the full covariance matrix. The cell e.s.d.'s are taken
into account individually in the estimation of e.s.d.'s in distances, angles
and torsion angles; correlations between e.s.d.'s in cell parameters are only
used when they are defined by crystal symmetry. An approximate (isotropic)
treatment of cell e.s.d.'s is used for estimating e.s.d.'s involving l.s.
planes.
;
loop_
    _geom_bond_atom_site_label_1
    _geom_bond_atom_site_label_2
    _geom_bond_site_symmetry_2
    _geom_bond_distance
    _geom_bond_publ_flag
    P5 N7 . 1.5463(17) ?
    P5 N6 . 1.6798(18) ?
    P5 N5 . 1.6810(17) ?
    P5 C48 . 1.831(2) ?
    P6 O5 . 1.4606(15) ?
    P6 O7 . 1.5799(15) ?
    P6 O6 . 1.5832(15) ?
    P6 C50 . 1.809(2) ?
    P4 N8 . 1.6616(19) ?
    P4 N5 . 1.7362(18) ?
    P4 N6 . 1.7503(17) ?
    O8 C54 . 1.361(2) ?
    O8 C57 . 1.430(3) ?
    O6 C60 . 1.454(2) ?
    O7 C58 . 1.459(2) ?
    N6 C36 . 1.488(3) ?
    C54 C53 . 1.387(3) ?
    C54 C55 . 1.392(3) ?
    C48 C49 . 1.327(3) ?
    C48 C50 . 1.532(3) ?
    C55 C56 . 1.380(3) ?
    C55 H55 . 0.9300 ?
    N7 C40 . 1.479(3) ?
    C51 C52 . 1.385(3) ?
    C51 C56 . 1.396(3) ?
    C51 C50 . 1.526(3) ?
    N8 C44 . 1.484(3) ?
    N8 H8D . 0.82(2) ?
    C56 H56 . 0.9300 ?
    C58 C59 . 1.521(3) ?
    C58 H58A . 0.9700 ?
    C58 H58B . 0.9700 ?
    C35 C32 . 1.517(3) ?
    C35 H35A . 0.9600 ?
    C35 H35B . 0.9600 ?
    C35 H35C . 0.9600 ?
    C52 C53 . 1.390(3) ?
    C52 H52 . 0.9300 ?
    C36 C39 . 1.521(3) ?
    C36 C37 . 1.525(3) ?
    C36 C38 . 1.528(3) ?
    C49 H49A . 0.9300 ?
    C49 H49B . 0.9300 ?
    C57 H57A . 0.9600 ?
    C57 H57B . 0.9600 ?
    C57 H57C . 0.9600 ?
    C53 H53 . 0.9300 ?
    C32 N5 . 1.483(3) ?
    C32 C33 . 1.526(3) ?
    C32 C34 . 1.527(3) ?
    C40 C42 . 1.523(3) ?
    C40 C43 . 1.530(3) ?
    C40 C41 . 1.531(3) ?
    C59 C60 . 1.524(3) ?
    C59 C62 . 1.525(3) ?
    C59 C61 . 1.532(3) ?
    C50 H50 . 0.9800 ?
    C34 H34A . 0.9600 ?
    C34 H34B . 0.9600 ?
    C34 H34C . 0.9600 ?
    C60 H60A . 0.9700 ?
    C60 H60B . 0.9700 ?
    C33 H33A . 0.9600 ?
    C33 H33B . 0.9600 ?
    C33 H33C . 0.9600 ?
    C61 H61A . 0.9600 ?
    C61 H61B . 0.9600 ?
    C61 H61C . 0.9600 ?
    C44 C47 . 1.519(3) ?
    C44 C46 . 1.527(3) ?
    C44 C45 . 1.530(3) ?
    C45 H45A . 0.9600 ?
    C45 H45B . 0.9600 ?
    C45 H45C . 0.9600 ?
    C43 H43A . 0.9600 ?
    C43 H43B . 0.9600 ?
    C43 H43C . 0.9600 ?
    C37 H37A . 0.9600 ?
    C37 H37B . 0.9600 ?
    C37 H37C . 0.9600 ?
    C39 H39A . 0.9600 ?
    C39 H39B . 0.9600 ?
    C39 H39C . 0.9600 ?
    C62 H62A . 0.9600 ?
    C62 H62B . 0.9600 ?
    C62 H62C . 0.9600 ?
    C41 H41A . 0.9600 ?
    C41 H41B . 0.9600 ?
    C41 H41C . 0.9600 ?
    C38 H38A . 0.9600 ?
    C38 H38B . 0.9600 ?
    C38 H38C . 0.9600 ?
    C42 H42A . 0.9600 ?
    C42 H42B . 0.9600 ?
    C42 H42C . 0.9600 ?
    C47 H47A . 0.9600 ?
    C47 H47B . 0.9600 ?
    C47 H47C . 0.9600 ?
    C46 H46A . 0.9600 ?
    C46 H46B . 0.9600 ?
    C46 H46C . 0.9600 ?
    P2 N3 . 1.5457(17) ?
    P2 N2 . 1.6735(18) ?
    P2 N1 . 1.6904(17) ?
    P2 C17 . 1.827(2) ?
    P1 N4 . 1.6577(19) ?
    P1 N1 . 1.7419(18) ?
    P1 N2 . 1.7486(17) ?
    P3 O1 . 1.4601(15) ?
    P3 O2 . 1.5826(15) ?
    P3 O3 . 1.5840(15) ?
    P3 C19 . 1.808(2) ?
    O4 C23 . 1.364(2) ?
    O4 C26 . 1.425(3) ?
    O2 C29 . 1.462(2) ?
    O3 C27 . 1.451(2) ?
    C23 C22 . 1.386(3) ?
    C23 C24 . 1.389(3) ?
    C21 C22 . 1.384(3) ?
    C21 C20 . 1.388(3) ?
    C21 H21 . 0.9300 ?
    N1 C1 . 1.486(3) ?
    C25 C24 . 1.375(3) ?
    C25 C20 . 1.398(3) ?
    C25 H25 . 0.9300 ?
    C18 C17 . 1.323(3) ?
    C18 H18A . 0.9300 ?
    C18 H18B . 0.9300 ?
    C17 C19 . 1.530(3) ?
    N3 C9 . 1.478(3) ?
    C19 C20 . 1.523(3) ?
    C19 H19 . 0.9800 ?
    N2 C5 . 1.485(3) ?
    C28 C29 . 1.523(3) ?
    C28 C31 . 1.524(3) ?
    C28 C27 . 1.526(3) ?
    C28 C30 . 1.531(3) ?
    C24 H24 . 0.9300 ?
    C26 H26A . 0.9600 ?
    C26 H26B . 0.9600 ?
    C26 H26C . 0.9600 ?
    N4 C13 . 1.481(3) ?
    N4 H4D . 0.84(3) ?
    C29 H29A . 0.9700 ?
    C29 H29B . 0.9700 ?
    C5 C7 . 1.524(3) ?
    C5 C6 . 1.527(3) ?
    C5 C8 . 1.527(3) ?
    C27 H27A . 0.9700 ?
    C27 H27B . 0.9700 ?
    C13 C16 . 1.522(3) ?
    C13 C14 . 1.526(3) ?
    C13 C15 . 1.528(3) ?
    C4 C1 . 1.521(3) ?
    C4 H4A . 0.9600 ?
    C4 H4B . 0.9600 ?
    C4 H4C . 0.9600 ?
    C2 C1 . 1.528(3) ?
    C2 H2A . 0.9600 ?
    C2 H2B . 0.9600 ?
    C2 H2C . 0.9600 ?
    C3 C1 . 1.532(3) ?
    C3 H3A . 0.9600 ?
    C3 H3B . 0.9600 ?
    C3 H3C . 0.9600 ?
    C7 H7A . 0.9600 ?
    C7 H7B . 0.9600 ?
    C7 H7C . 0.9600 ?
    C30 H30A . 0.9600 ?
    C30 H30B . 0.9600 ?
    C30 H30C . 0.9600 ?
    C16 H16A . 0.9600 ?
    C16 H16B . 0.9600 ?
    C16 H16C . 0.9600 ?
    C9 C10 . 1.515(3) ?
    C9 C11 . 1.521(3) ?
    C9 C12 . 1.523(3) ?
    C31 H31A . 0.9600 ?
    C31 H31B . 0.9600 ?
    C31 H31C . 0.9600 ?
    C14 H14A . 0.9600 ?
    C14 H14B . 0.9600 ?
    C14 H14C . 0.9600 ?
    C15 H15A . 0.9600 ?
    C15 H15B . 0.9600 ?
    C15 H15C . 0.9600 ?
    C12 H12A . 0.9600 ?
    C12 H12B . 0.9600 ?
    C12 H12C . 0.9600 ?
    C6 H6A . 0.9600 ?
    C6 H6B . 0.9600 ?
    C6 H6C . 0.9600 ?
    C11 H11A . 0.9600 ?
    C11 H11B . 0.9600 ?
    C11 H11C . 0.9600 ?
    C10 H10A . 0.9600 ?
    C10 H10B . 0.9600 ?
    C10 H10C . 0.9600 ?
    C8 H8A . 0.9600 ?
    C8 H8B . 0.9600 ?
    C8 H8C . 0.9600 ?
    C22 H22 . 0.9300 ?
loop_
    _geom_angle_atom_site_label_1
    _geom_angle_atom_site_label_2
    _geom_angle_atom_site_label_3
    _geom_angle_site_symmetry_1
    _geom_angle_site_symmetry_3
    _geom_angle
    _geom_angle_publ_flag
    N7 P5 N6 . . 124.35(9) ?
    N7 P5 N5 . . 124.74(9) ?
    N6 P5 N5 . . 83.15(9) ?
    N7 P5 C48 . . 104.57(9) ?
    N6 P5 C48 . . 110.55(9) ?
    N5 P5 C48 . . 107.94(9) ?
    O5 P6 O7 . . 112.08(8) ?
    O5 P6 O6 . . 112.22(8) ?
    O7 P6 O6 . . 104.38(8) ?
    O5 P6 C50 . . 114.40(9) ?
    O7 P6 C50 . . 106.75(9) ?
    O6 P6 C50 . . 106.31(9) ?
    N8 P4 N5 . . 105.48(9) ?
    N8 P4 N6 . . 108.74(9) ?
    N5 P4 N6 . . 79.54(8) ?
    C54 O8 C57 . . 116.51(17) ?
    C60 O6 P6 . . 119.34(13) ?
    C58 O7 P6 . . 118.72(13) ?
    C36 N6 P5 . . 132.78(14) ?
    C36 N6 P4 . . 126.17(14) ?
    P5 N6 P4 . . 97.72(9) ?
    O8 C54 C53 . . 124.7(2) ?
    O8 C54 C55 . . 115.91(19) ?
    C53 C54 C55 . . 119.35(19) ?
    C49 C48 C50 . . 121.78(19) ?
    C49 C48 P5 . . 117.78(16) ?
    C50 C48 P5 . . 120.34(14) ?
    C56 C55 C54 . . 120.59(19) ?
    C56 C55 H55 . . 119.7 ?
    C54 C55 H55 . . 119.7 ?
    C40 N7 P5 . . 128.33(15) ?
    C52 C51 C56 . . 117.58(19) ?
    C52 C51 C50 . . 119.41(18) ?
    C56 C51 C50 . . 122.96(19) ?
    C44 N8 P4 . . 125.36(15) ?
    C44 N8 H8D . . 111.8(17) ?
    P4 N8 H8D . . 119.6(17) ?
    C55 C56 C51 . . 121.0(2) ?
    C55 C56 H56 . . 119.5 ?
    C51 C56 H56 . . 119.5 ?
    O7 C58 C59 . . 111.41(16) ?
    O7 C58 H58A . . 109.3 ?
    C59 C58 H58A . . 109.3 ?
    O7 C58 H58B . . 109.3 ?
    C59 C58 H58B . . 109.3 ?
    H58A C58 H58B . . 108.0 ?
    C32 C35 H35A . . 109.5 ?
    C32 C35 H35B . . 109.5 ?
    H35A C35 H35B . . 109.5 ?
    C32 C35 H35C . . 109.5 ?
    H35A C35 H35C . . 109.5 ?
    H35B C35 H35C . . 109.5 ?
    C51 C52 C53 . . 122.26(19) ?
    C51 C52 H52 . . 118.9 ?
    C53 C52 H52 . . 118.9 ?
    N6 C36 C39 . . 109.13(17) ?
    N6 C36 C37 . . 108.16(18) ?
    C39 C36 C37 . . 109.28(19) ?
    N6 C36 C38 . . 111.29(18) ?
    C39 C36 C38 . . 109.10(19) ?
    C37 C36 C38 . . 109.9(2) ?
    C48 C49 H49A . . 120.0 ?
    C48 C49 H49B . . 120.0 ?
    H49A C49 H49B . . 120.0 ?
    O8 C57 H57A . . 109.5 ?
    O8 C57 H57B . . 109.5 ?
    H57A C57 H57B . . 109.5 ?
    O8 C57 H57C . . 109.5 ?
    H57A C57 H57C . . 109.5 ?
    H57B C57 H57C . . 109.5 ?
    C54 C53 C52 . . 119.2(2) ?
    C54 C53 H53 . . 120.4 ?
    C52 C53 H53 . . 120.4 ?
    N5 C32 C35 . . 110.04(17) ?
    N5 C32 C33 . . 109.30(17) ?
    C35 C32 C33 . . 109.83(18) ?
    N5 C32 C34 . . 109.50(17) ?
    C35 C32 C34 . . 108.71(18) ?
    C33 C32 C34 . . 109.44(18) ?
    N7 C40 C42 . . 114.31(17) ?
    N7 C40 C43 . . 108.27(17) ?
    C42 C40 C43 . . 108.48(19) ?
    N7 C40 C41 . . 108.59(17) ?
    C42 C40 C41 . . 108.72(18) ?
    C43 C40 C41 . . 108.32(18) ?
    C58 C59 C60 . . 108.60(17) ?
    C58 C59 C62 . . 110.83(18) ?
    C60 C59 C62 . . 111.06(18) ?
    C58 C59 C61 . . 108.43(18) ?
    C60 C59 C61 . . 107.80(18) ?
    C62 C59 C61 . . 110.02(18) ?
    C32 N5 P5 . . 132.65(14) ?
    C32 N5 P4 . . 127.28(14) ?
    P5 N5 P4 . . 98.22(9) ?
    C51 C50 C48 . . 113.51(16) ?
    C51 C50 P6 . . 110.54(14) ?
    C48 C50 P6 . . 110.95(14) ?
    C51 C50 H50 . . 107.2 ?
    C48 C50 H50 . . 107.2 ?
    P6 C50 H50 . . 107.2 ?
    C32 C34 H34A . . 109.5 ?
    C32 C34 H34B . . 109.5 ?
    H34A C34 H34B . . 109.5 ?
    C32 C34 H34C . . 109.5 ?
    H34A C34 H34C . . 109.5 ?
    H34B C34 H34C . . 109.5 ?
    O6 C60 C59 . . 112.22(17) ?
    O6 C60 H60A . . 109.2 ?
    C59 C60 H60A . . 109.2 ?
    O6 C60 H60B . . 109.2 ?
    C59 C60 H60B . . 109.2 ?
    H60A C60 H60B . . 107.9 ?
    C32 C33 H33A . . 109.5 ?
    C32 C33 H33B . . 109.5 ?
    H33A C33 H33B . . 109.5 ?
    C32 C33 H33C . . 109.5 ?
    H33A C33 H33C . . 109.5 ?
    H33B C33 H33C . . 109.5 ?
    C59 C61 H61A . . 109.5 ?
    C59 C61 H61B . . 109.5 ?
    H61A C61 H61B . . 109.5 ?
    C59 C61 H61C . . 109.5 ?
    H61A C61 H61C . . 109.5 ?
    H61B C61 H61C . . 109.5 ?
    N8 C44 C47 . . 111.24(18) ?
    N8 C44 C46 . . 107.63(17) ?
    C47 C44 C46 . . 109.83(19) ?
    N8 C44 C45 . . 109.44(18) ?
    C47 C44 C45 . . 109.77(19) ?
    C46 C44 C45 . . 108.88(19) ?
    C44 C45 H45A . . 109.5 ?
    C44 C45 H45B . . 109.5 ?
    H45A C45 H45B . . 109.5 ?
    C44 C45 H45C . . 109.5 ?
    H45A C45 H45C . . 109.5 ?
    H45B C45 H45C . . 109.5 ?
    C40 C43 H43A . . 109.5 ?
    C40 C43 H43B . . 109.5 ?
    H43A C43 H43B . . 109.5 ?
    C40 C43 H43C . . 109.5 ?
    H43A C43 H43C . . 109.5 ?
    H43B C43 H43C . . 109.5 ?
    C36 C37 H37A . . 109.5 ?
    C36 C37 H37B . . 109.5 ?
    H37A C37 H37B . . 109.5 ?
    C36 C37 H37C . . 109.5 ?
    H37A C37 H37C . . 109.5 ?
    H37B C37 H37C . . 109.5 ?
    C36 C39 H39A . . 109.5 ?
    C36 C39 H39B . . 109.5 ?
    H39A C39 H39B . . 109.5 ?
    C36 C39 H39C . . 109.5 ?
    H39A C39 H39C . . 109.5 ?
    H39B C39 H39C . . 109.5 ?
    C59 C62 H62A . . 109.5 ?
    C59 C62 H62B . . 109.5 ?
    H62A C62 H62B . . 109.5 ?
    C59 C62 H62C . . 109.5 ?
    H62A C62 H62C . . 109.5 ?
    H62B C62 H62C . . 109.5 ?
    C40 C41 H41A . . 109.5 ?
    C40 C41 H41B . . 109.5 ?
    H41A C41 H41B . . 109.5 ?
    C40 C41 H41C . . 109.5 ?
    H41A C41 H41C . . 109.5 ?
    H41B C41 H41C . . 109.5 ?
    C36 C38 H38A . . 109.5 ?
    C36 C38 H38B . . 109.5 ?
    H38A C38 H38B . . 109.5 ?
    C36 C38 H38C . . 109.5 ?
    H38A C38 H38C . . 109.5 ?
    H38B C38 H38C . . 109.5 ?
    C40 C42 H42A . . 109.5 ?
    C40 C42 H42B . . 109.5 ?
    H42A C42 H42B . . 109.5 ?
    C40 C42 H42C . . 109.5 ?
    H42A C42 H42C . . 109.5 ?
    H42B C42 H42C . . 109.5 ?
    C44 C47 H47A . . 109.5 ?
    C44 C47 H47B . . 109.5 ?
    H47A C47 H47B . . 109.5 ?
    C44 C47 H47C . . 109.5 ?
    H47A C47 H47C . . 109.5 ?
    H47B C47 H47C . . 109.5 ?
    C44 C46 H46A . . 109.5 ?
    C44 C46 H46B . . 109.5 ?
    H46A C46 H46B . . 109.5 ?
    C44 C46 H46C . . 109.5 ?
    H46A C46 H46C . . 109.5 ?
    H46B C46 H46C . . 109.5 ?
    N3 P2 N2 . . 124.76(9) ?
    N3 P2 N1 . . 124.18(9) ?
    N2 P2 N1 . . 83.44(9) ?
    N3 P2 C17 . . 104.18(9) ?
    N2 P2 C17 . . 109.04(9) ?
    N1 P2 C17 . . 109.89(9) ?
    N4 P1 N1 . . 104.25(9) ?
    N4 P1 N2 . . 107.84(9) ?
    N1 P1 N2 . . 79.78(8) ?
    O1 P3 O2 . . 111.94(8) ?
    O1 P3 O3 . . 111.96(8) ?
    O2 P3 O3 . . 104.51(8) ?
    O1 P3 C19 . . 115.86(9) ?
    O2 P3 C19 . . 105.64(9) ?
    O3 P3 C19 . . 106.07(9) ?
    C23 O4 C26 . . 117.37(17) ?
    C29 O2 P3 . . 117.98(13) ?
    C27 O3 P3 . . 118.86(13) ?
    O4 C23 C22 . . 125.48(19) ?
    O4 C23 C24 . . 115.15(18) ?
    C22 C23 C24 . . 119.4(2) ?
    C22 C21 C20 . . 121.72(19) ?
    C22 C21 H21 . . 119.1 ?
    C20 C21 H21 . . 119.1 ?
    C1 N1 P2 . . 131.48(14) ?
    C1 N1 P1 . . 126.07(14) ?
    P2 N1 P1 . . 97.61(9) ?
    C24 C25 C20 . . 120.8(2) ?
    C24 C25 H25 . . 119.6 ?
    C20 C25 H25 . . 119.6 ?
    C17 C18 H18A . . 120.0 ?
    C17 C18 H18B . . 120.0 ?
    H18A C18 H18B . . 120.0 ?
    C18 C17 C19 . . 122.28(19) ?
    C18 C17 P2 . . 118.82(17) ?
    C19 C17 P2 . . 118.84(14) ?
    C9 N3 P2 . . 129.59(15) ?
    C20 C19 C17 . . 113.54(16) ?
    C20 C19 P3 . . 111.75(14) ?
    C17 C19 P3 . . 111.47(14) ?
    C20 C19 H19 . . 106.5 ?
    C17 C19 H19 . . 106.5 ?
    P3 C19 H19 . . 106.5 ?
    C5 N2 P2 . . 133.49(14) ?
    C5 N2 P1 . . 126.78(14) ?
    P2 N2 P1 . . 97.99(9) ?
    C29 C28 C31 . . 110.21(18) ?
    C29 C28 C27 . . 109.06(17) ?
    C31 C28 C27 . . 111.21(18) ?
    C29 C28 C30 . . 108.57(18) ?
    C31 C28 C30 . . 110.11(18) ?
    C27 C28 C30 . . 107.60(18) ?
    C25 C24 C23 . . 120.63(19) ?
    C25 C24 H24 . . 119.7 ?
    C23 C24 H24 . . 119.7 ?
    C21 C20 C25 . . 117.83(19) ?
    C21 C20 C19 . . 119.76(18) ?
    C25 C20 C19 . . 122.39(19) ?
    O4 C26 H26A . . 109.5 ?
    O4 C26 H26B . . 109.5 ?
    H26A C26 H26B . . 109.5 ?
    O4 C26 H26C . . 109.5 ?
    H26A C26 H26C . . 109.5 ?
    H26B C26 H26C . . 109.5 ?
    C13 N4 P1 . . 126.02(15) ?
    C13 N4 H4D . . 113.2(18) ?
    P1 N4 H4D . . 119.7(18) ?
    O2 C29 C28 . . 110.96(16) ?
    O2 C29 H29A . . 109.4 ?
    C28 C29 H29A . . 109.4 ?
    O2 C29 H29B . . 109.4 ?
    C28 C29 H29B . . 109.4 ?
    H29A C29 H29B . . 108.0 ?
    N2 C5 C7 . . 109.23(18) ?
    N2 C5 C6 . . 109.41(18) ?
    C7 C5 C6 . . 109.3(2) ?
    N2 C5 C8 . . 110.65(18) ?
    C7 C5 C8 . . 109.4(2) ?
    C6 C5 C8 . . 108.9(2) ?
    O3 C27 C28 . . 112.45(17) ?
    O3 C27 H27A . . 109.1 ?
    C28 C27 H27A . . 109.1 ?
    O3 C27 H27B . . 109.1 ?
    C28 C27 H27B . . 109.1 ?
    H27A C27 H27B . . 107.8 ?
    N4 C13 C16 . . 110.99(18) ?
    N4 C13 C14 . . 107.38(17) ?
    C16 C13 C14 . . 109.91(19) ?
    N4 C13 C15 . . 110.10(18) ?
    C16 C13 C15 . . 109.44(18) ?
    C14 C13 C15 . . 108.99(19) ?
    C1 C4 H4A . . 109.5 ?
    C1 C4 H4B . . 109.5 ?
    H4A C4 H4B . . 109.5 ?
    C1 C4 H4C . . 109.5 ?
    H4A C4 H4C . . 109.5 ?
    H4B C4 H4C . . 109.5 ?
    C1 C2 H2A . . 109.5 ?
    C1 C2 H2B . . 109.5 ?
    H2A C2 H2B . . 109.5 ?
    C1 C2 H2C . . 109.5 ?
    H2A C2 H2C . . 109.5 ?
    H2B C2 H2C . . 109.5 ?
    C1 C3 H3A . . 109.5 ?
    C1 C3 H3B . . 109.5 ?
    H3A C3 H3B . . 109.5 ?
    C1 C3 H3C . . 109.5 ?
    H3A C3 H3C . . 109.5 ?
    H3B C3 H3C . . 109.5 ?
    C5 C7 H7A . . 109.5 ?
    C5 C7 H7B . . 109.5 ?
    H7A C7 H7B . . 109.5 ?
    C5 C7 H7C . . 109.5 ?
    H7A C7 H7C . . 109.5 ?
    H7B C7 H7C . . 109.5 ?
    C28 C30 H30A . . 109.5 ?
    C28 C30 H30B . . 109.5 ?
    H30A C30 H30B . . 109.5 ?
    C28 C30 H30C . . 109.5 ?
    H30A C30 H30C . . 109.5 ?
    H30B C30 H30C . . 109.5 ?
    C13 C16 H16A . . 109.5 ?
    C13 C16 H16B . . 109.5 ?
    H16A C16 H16B . . 109.5 ?
    C13 C16 H16C . . 109.5 ?
    H16A C16 H16C . . 109.5 ?
    H16B C16 H16C . . 109.5 ?
    N3 C9 C10 . . 113.80(18) ?
    N3 C9 C11 . . 109.23(19) ?
    C10 C9 C11 . . 109.1(2) ?
    N3 C9 C12 . . 108.13(17) ?
    C10 C9 C12 . . 108.2(2) ?
    C11 C9 C12 . . 108.2(2) ?
    N1 C1 C4 . . 109.14(17) ?
    N1 C1 C2 . . 108.54(17) ?
    C4 C1 C2 . . 108.54(18) ?
    N1 C1 C3 . . 112.22(17) ?
    C4 C1 C3 . . 109.96(19) ?
    C2 C1 C3 . . 108.35(18) ?
    C28 C31 H31A . . 109.5 ?
    C28 C31 H31B . . 109.5 ?
    H31A C31 H31B . . 109.5 ?
    C28 C31 H31C . . 109.5 ?
    H31A C31 H31C . . 109.5 ?
    H31B C31 H31C . . 109.5 ?
    C13 C14 H14A . . 109.5 ?
    C13 C14 H14B . . 109.5 ?
    H14A C14 H14B . . 109.5 ?
    C13 C14 H14C . . 109.5 ?
    H14A C14 H14C . . 109.5 ?
    H14B C14 H14C . . 109.5 ?
    C13 C15 H15A . . 109.5 ?
    C13 C15 H15B . . 109.5 ?
    H15A C15 H15B . . 109.5 ?
    C13 C15 H15C . . 109.5 ?
    H15A C15 H15C . . 109.5 ?
    H15B C15 H15C . . 109.5 ?
    C9 C12 H12A . . 109.5 ?
    C9 C12 H12B . . 109.5 ?
    H12A C12 H12B . . 109.5 ?
    C9 C12 H12C . . 109.5 ?
    H12A C12 H12C . . 109.5 ?
    H12B C12 H12C . . 109.5 ?
    C5 C6 H6A . . 109.5 ?
    C5 C6 H6B . . 109.5 ?
    H6A C6 H6B . . 109.5 ?
    C5 C6 H6C . . 109.5 ?
    H6A C6 H6C . . 109.5 ?
    H6B C6 H6C . . 109.5 ?
    C9 C11 H11A . . 109.5 ?
    C9 C11 H11B . . 109.5 ?
    H11A C11 H11B . . 109.5 ?
    C9 C11 H11C . . 109.5 ?
    H11A C11 H11C . . 109.5 ?
    H11B C11 H11C . . 109.5 ?
    C9 C10 H10A . . 109.5 ?
    C9 C10 H10B . . 109.5 ?
    H10A C10 H10B . . 109.5 ?
    C9 C10 H10C . . 109.5 ?
    H10A C10 H10C . . 109.5 ?
    H10B C10 H10C . . 109.5 ?
    C5 C8 H8A . . 109.5 ?
    C5 C8 H8B . . 109.5 ?
    H8A C8 H8B . . 109.5 ?
    C5 C8 H8C . . 109.5 ?
    H8A C8 H8C . . 109.5 ?
    H8B C8 H8C . . 109.5 ?
    C21 C22 C23 . . 119.6(2) ?
    C21 C22 H22 . . 120.2 ?
    C23 C22 H22 . . 120.2 ?
loop_
    _geom_hbond_atom_site_label_D
    _geom_hbond_atom_site_label_H
    _geom_hbond_atom_site_label_A
    _geom_hbond_site_symmetry_A
    _geom_hbond_distance_DH
    _geom_hbond_distance_HA
    _geom_hbond_distance_DA
    _geom_hbond_angle_DHA
    N8 H8D O1 2_765 0.82(2) 2.61(3) 3.394(2) 160(2)
    N4 H4D O5 2_666 0.84(3) 2.58(3) 3.378(2) 158(2)
    C26 H26B O5 2_766 0.96 2.49 3.325(3) 145
data_global
_journal_date_recd_electronic     2011-02-04
_journal_date_accepted     2011-04-14
_journal_name_full     'Acta Crystallographica, Section E'
_journal_year     2011
_journal_volume     67
_journal_issue      5
_journal_page_first     o1212
_journal_page_last     o1213
_journal_paper_category     QO
_journal_coeditor_code     ZJ2002
_publ_contact_author_name     'Srinivas Venu'
_publ_contact_author_address
;
School of Chemistry,
University of Hyderabad, Hyderabad-500046, India
;
_publ_contact_author_email     venu.srinivas@gmail.com
_publ_contact_author_fax     '+91-40-23012460'
_publ_contact_author_phone     '+91-40-23134956'
_publ_section_title
;
The Phospha--Michael addition product
{(<i>t</i>-BuNH)P(\m-N-<i>t</i>-Bu)~2~P(\\db N-<i>t</i>-Bu)---C(\\db
CH~2~)CH(<i>p</i>-CH~3~O---C~6~H~4~)-P(O)[(OCH~2~C(CH~3~)~2~CH~2~O)]}
;
loop_
    _publ_author_name
    _publ_author_footnote
    _publ_author_address
    'G. Gangadhararao' .
;
School of Chemistry
University of Hyderabad
Hyderabad 500 046
India
;
    'Venu, Srinivas' .
;
School of Chemistry
University of Hyderabad
Hyderabad 500 046
India
;
