# Supplementary material for: The Phospha–Michael addition product {(t-BuNH)P(μ-N-t-Bu)2P(=N-t-Bu)—C(=CH2)CH(p-CH3O—C6H4)-P(O)[(OCH2C(CH3)2CH2O)]}
Source: Acta Crystallogr Sect E Struct Rep Online. 2011 Apr 29;67(Pt 5):o1212–3. doi: 10.1107/S1600536811014127 (PMC3089203; doi:10.1107/S1600536811014127)
Supplement: Supplementary file 2 [file e-67-o1212-Isup2.hkl]

# 
# h,k,l, Fc-squared, Fo-squared, sigma(Fo-squared) and status flag 
# 
data_I
_shelx_title ' p1bar in P-1' 
_shelx_refln_list_code          4 
_shelx_F_calc_maximum      371.82 
_exptl_crystal_F_000      1392.00 
_reflns_d_resolution_high  0.8409 
 
loop_ 
 _symmetry_equiv_pos_as_xyz 
 'x, y, z' 
 '-x, -y, -z' 
 
_cell_length_a    13.8603 
_cell_length_b    15.7746 
_cell_length_c    16.2606 
_cell_angle_alpha  88.004 
_cell_angle_beta   84.949 
_cell_angle_gamma  87.600 
 
_shelx_F_squared_multiplier     1.000 
 
loop_ 
 _refln_index_h 
 _refln_index_k 
 _refln_index_l 
 _refln_F_squared_calc 
 _refln_F_squared_meas 
 _refln_F_squared_sigma 
 _refln_observed_status 
   1   0   0       46.57       36.58      3.84 o 
   2   0   0       11.63       22.50      6.46 o 
   3   0   0      421.95      355.35     22.12 o 
   4   0   0       60.16       67.11      5.12 o 
   5   0   0      534.31      509.25     15.72 o 
   6   0   0     1309.11     1410.22     38.01 o 
   7   0   0        3.12        6.52      3.12 o 
   8   0   0      476.45      492.79     17.47 o 
   9   0   0      683.17      596.85     49.12 o 
  10   0   0     1858.46     1739.58    100.52 o 
  11   0   0       29.39       35.30     15.57 o 
  12   0   0     1689.54     1579.85    148.70 o 
  13   0   0      256.76      225.91     27.28 o 
  14   0   0     1978.55     1913.27     83.28 o 
  15   0   0      332.66      344.29     46.96 o 
  16   0   0     1200.76     1130.81     64.38 o 
 -16   1   0     1827.77     1739.14     83.71 o 
 -15   1   0      296.81      292.72     32.73 o 
 -14   1   0      282.57      285.78     49.52 o 
 -13   1   0        0.40       -6.50     12.99 o 
 -12   1   0      201.92      161.66     25.34 o 
 -11   1   0     2206.50     2098.37    150.65 o 
 -10   1   0      407.95      353.78     40.51 o 
  -9   1   0      128.93      128.92     27.99 o 
  -8   1   0     3553.81     3666.98     84.87 o 
  -7   1   0     1040.62     1000.80     29.72 o 
  -6   1   0       19.09       13.09      4.37 o 
  -5   1   0       60.68       55.60      6.41 o 
  -4   1   0      204.90      160.46      8.13 o 
  -3   1   0       71.66       53.68      5.46 o 
  -2   1   0    35488.50    38215.48    758.25 o 
  -1   1   0       30.32       17.92      2.72 o 
   0   1   0     1902.02     1825.66    110.89 o 
   1   1   0       21.55       17.33      1.73 o 
   2   1   0       61.27       57.28      8.07 o 
   3   1   0      199.44      174.32     11.25 o 
   4   1   0      494.77      440.94     20.31 o 
   5   1   0      375.48      331.70     19.11 o 
   6   1   0      687.41      655.17     29.91 o 
   7   1   0     1106.46     1121.51     44.45 o 
   8   1   0     3255.55     2528.57    113.44 o 
   9   1   0     1105.80     1063.65     60.22 o 
  10   1   0      150.84      138.84     26.58 o 
  11   1   0     2881.85     2652.09     94.18 o 
  12   1   0     2357.43     2191.09     85.36 o 
  13   1   0      452.53      408.40     34.33 o 
  14   1   0       28.44       33.66     17.53 o 
  15   1   0       34.81       61.90     20.73 o 
  16   1   0      117.17      122.70     34.85 o 
 -16   2   0     1186.81     1308.53     70.85 o 
 -15   2   0        3.13       -1.65     15.81 o 
 -14   2   0      181.93      215.33     66.07 o 
 -13   2   0      297.02      278.32     29.75 o 
 -12   2   0     2272.00     1909.70     78.12 o 
 -11   2   0        5.20       11.72     13.01 o 
 -10   2   0      394.45      416.65     30.52 o 
  -9   2   0      237.71      245.74     34.58 o 
  -8   2   0      424.48      421.95     26.28 o 
  -7   2   0     2724.03     2682.10     64.78 o 
  -6   2   0    13657.06    15153.03    310.24 o 
  -5   2   0     2869.20     3021.81     68.91 o 
  -4   2   0    12883.79    14054.23    284.75 o 
  -3   2   0      274.06      224.08     11.52 o 
  -2   2   0    13216.48    14301.84    287.15 o 
  -1   2   0       23.11        3.93      2.86 o 
   0   2   0    42267.69    43972.70   1052.81 o 
   1   2   0       50.28       47.47      3.64 o 
   2   2   0     1843.38     1763.50     38.61 o 
   3   2   0       81.85       66.01      9.78 o 
   4   2   0      422.99      403.14     13.58 o 
   5   2   0       22.44       21.62      5.38 o 
   6   2   0     4660.07     4626.42    147.82 o 
   7   2   0     2321.60     2402.51     77.30 o 
   8   2   0     3590.14     3772.63    114.22 o 
   9   2   0        6.48        5.93      9.56 o 
  10   2   0     8255.89     8358.93    234.39 o 
  11   2   0       31.89       20.34     14.61 o 
  12   2   0      100.81      113.88     22.00 o 
  13   2   0        4.58       17.36     17.56 o 
  14   2   0     2219.69     2164.41    123.20 o 
  15   2   0       51.87       35.34     19.38 o 
  16   2   0       81.14       96.16     25.30 o 
 -16   3   0      143.48      156.23     47.44 o 
 -15   3   0        2.68        1.36     16.03 o 
 -14   3   0     1847.27     1706.12     78.48 o 
 -13   3   0        0.54       -5.15     13.14 o 
 -12   3   0       38.84       56.05     17.68 o 
 -11   3   0      408.62      393.52     32.22 o 
 -10   3   0     5642.22     5637.53    169.29 o 
  -9   3   0      376.81      382.38     19.17 o 
  -8   3   0     2171.20     2076.09     69.64 o 
  -7   3   0      118.68      122.36     10.61 o 
  -6   3   0      652.09      540.57     27.12 o 
  -5   3   0        9.49        1.36      4.21 o 
  -4   3   0     2804.59     2686.09     62.13 o 
  -3   3   0        3.05       -1.70      3.41 o 
  -2   3   0       83.65       99.30     10.43 o 
  -1   3   0      108.49      112.94      7.09 o 
   0   3   0      947.77      870.29     21.79 o 
   1   3   0      132.40      121.81      6.67 o 
   2   3   0     5160.29     4972.66    102.85 o 
   3   3   0     1527.22     1482.24     35.00 o 
   4   3   0     5046.54     5107.23    107.66 o 
   5   3   0       18.61        9.93      4.53 o 
   6   3   0     1340.20     1173.10     31.16 o 
   7   3   0        0.29        2.35     12.78 o 
   8   3   0     1127.81      962.50     42.05 o 
   9   3   0     3479.18     3315.51    105.32 o 
  10   3   0      703.80      696.45     38.32 o 
  11   3   0     1315.08     1164.28     54.40 o 
  12   3   0     1683.44     1530.40     66.58 o 
  13   3   0       65.91       95.84     31.83 o 
  14   3   0       25.17       28.79     16.42 o 
  15   3   0       72.76       45.18     19.55 o 
  16   3   0        8.88        2.17     16.04 o 
 -15   4   0       57.67       64.75     21.38 o 
 -14   4   0       78.07       51.61     23.35 o 
 -13   4   0       35.58       28.47     15.74 o 
 -12   4   0      339.66      254.75     26.88 o 
 -11   4   0      897.29      952.78     50.31 o 
 -10   4   0      228.62      235.86     23.26 o 
  -9   4   0     1442.31     1414.03     60.21 o 
  -8   4   0      160.87      172.22     14.63 o 
  -7   4   0      582.58      567.59     22.67 o 
  -6   4   0      273.83      136.78     10.92 o 
  -5   4   0      404.91      413.51     17.27 o 
  -4   4   0      370.46      328.87     14.91 o 
  -3   4   0      138.02      141.72      9.45 o 
  -2   4   0    18185.43    19637.79    396.84 o 
  -1   4   0      156.11      162.23      9.53 o 
   0   4   0     4695.30     4785.62    175.29 o 
   1   4   0      221.27      220.68      9.54 o 
   2   4   0     5655.01     6006.92    124.46 o 
   3   4   0      467.18      429.21     14.24 o 
   4   4   0     3125.49     3028.31     67.18 o 
   5   4   0       98.15      106.79      8.42 o 
   6   4   0     4779.26     5214.90    112.24 o 
   7   4   0     2417.99     2410.90     81.16 o 
   8   4   0    10259.61    10319.49    458.14 o 
   9   4   0      805.93      770.73     84.11 o 
  10   4   0      239.12      282.39     25.01 o 
  11   4   0      966.15      833.96     68.36 o 
  12   4   0     1646.00     1651.97     69.26 o 
  13   4   0      152.57      100.26     40.71 o 
  14   4   0      222.47      246.69     30.10 o 
  15   4   0       60.72       47.83     21.20 o 
  16   4   0       17.81       40.19     23.21 o 
 -15   5   0        4.65       15.25     33.91 o 
 -14   5   0      801.10      865.16    173.73 o 
 -13   5   0       29.51       40.70     16.25 o 
 -12   5   0       20.32       25.08     13.74 o 
 -11   5   0     1338.02     1271.43     59.96 o 
 -10   5   0      411.90      392.12     30.68 o 
  -9   5   0      132.25      145.73     13.22 o 
  -8   5   0     5340.47     5367.19    123.72 o 
  -7   5   0       28.37       18.28      6.99 o 
  -6   5   0      117.54      148.79     11.86 o 
  -5   5   0       27.74       29.32      7.12 o 
  -4   5   0     1250.72     1226.94     50.26 o 
  -3   5   0       54.15       57.16      8.00 o 
  -2   5   0     7142.68     7234.20    133.05 o 
  -1   5   0     1031.30     1059.86     29.07 o 
   0   5   0     7862.98     7838.87    162.40 o 
   1   5   0      190.94      171.59      9.09 o 
   2   5   0     6978.43     6626.48    161.54 o 
   3   5   0       18.23       19.99      4.88 o 
   4   5   0      512.24      396.60     15.07 o 
   5   5   0        3.62        5.86      8.68 o 
   6   5   0     3995.79     4414.53     97.57 o 
   7   5   0      100.70      102.96      9.68 o 
   8   5   0      812.86      764.21     35.58 o 
   9   5   0      848.72      846.35     39.55 o 
  10   5   0      437.74      420.93     38.08 o 
  11   5   0      274.83      275.20     34.05 o 
  12   5   0      271.75      230.17     25.44 o 
  13   5   0        9.04       57.13     27.18 o 
  14   5   0      713.09      675.68     59.08 o 
  15   5   0       57.32      112.77     34.32 o 
 -15   6   0        0.02       35.10     20.45 o 
 -14   6   0        0.84       17.10     26.58 o 
 -13   6   0       77.92       68.44     20.47 o 
 -12   6   0     1076.36      814.31     48.23 o 
 -11   6   0     1024.41      914.38     49.89 o 
 -10   6   0     1965.88     1845.69     74.16 o 
  -9   6   0      557.20      555.69     30.21 o 
  -8   6   0     2033.94     1997.74     56.73 o 
  -7   6   0        8.56       -0.78      8.35 o 
  -6   6   0      111.08      104.10     11.20 o 
  -5   6   0        1.89       -0.73      5.34 o 
  -4   6   0      152.49      157.15     11.73 o 
  -3   6   0        2.08       -1.70      4.05 o 
  -2   6   0      439.45      548.24     17.07 o 
  -1   6   0      155.59      132.49     11.02 o 
   0   6   0     1338.06     1177.52     32.02 o 
   1   6   0        0.24       -2.02      4.03 o 
   2   6   0      628.29      439.61     15.82 o 
   3   6   0     1643.93     1577.43     39.61 o 
   4   6   0     2299.08     2356.18     68.19 o 
   5   6   0      244.60      264.83     13.23 o 
   6   6   0     4415.11     4485.19     99.90 o 
   7   6   0      472.50      485.49     19.37 o 
   8   6   0     2383.07     2636.12     85.11 o 
   9   6   0       95.06      108.08     17.45 o 
  10   6   0     2889.35     3012.60     99.26 o 
  11   6   0       85.33       51.42     15.99 o 
  12   6   0       35.77       37.68     15.17 o 
  13   6   0      161.47      169.27     33.64 o 
  14   6   0      100.68       40.04     27.79 o 
  15   6   0       48.25       67.99     20.13 o 
 -14   7   0      902.62      840.59    140.22 o 
 -13   7   0        0.03       21.71     15.78 o 
 -12   7   0      790.47      883.66    103.28 o 
 -11   7   0      777.16      807.56     46.65 o 
 -10   7   0    10767.97    10793.98    301.63 o 
  -9   7   0       12.92       14.63     16.47 o 
  -8   7   0     5680.59     6055.40    139.71 o 
  -7   7   0        6.30        4.14      6.67 o 
  -6   7   0       41.86       34.36      9.20 o 
  -5   7   0      418.41      401.86     35.25 o 
  -4   7   0      359.44      477.88     16.88 o 
  -3   7   0      909.19      940.86     25.33 o 
  -2   7   0     1092.55      753.10     30.58 o 
  -1   7   0      574.01      513.19     21.55 o 
   0   7   0      184.31      247.46     14.84 o 
   1   7   0      106.17      119.54      9.60 o 
   2   7   0    10386.54    10280.52    212.47 o 
   3   7   0        5.32        2.14      4.33 o 
   4   7   0      293.47      371.98     17.44 o 
   5   7   0     1054.39     1048.28     31.10 o 
   6   7   0     1515.08     1596.36     43.18 o 
   7   7   0      435.61      485.83     20.77 o 
   8   7   0        0.72        8.47     10.18 o 
   9   7   0       11.28        3.66     11.18 o 
  10   7   0     1154.18     1154.06     51.06 o 
  11   7   0      626.52      564.10     37.14 o 
  12   7   0     1258.48     1147.97    142.71 o 
  13   7   0       22.67       39.62     17.45 o 
  14   7   0      698.48      614.18     61.63 o 
  15   7   0       63.18       18.84     27.18 o 
 -14   8   0        1.19       19.97     14.68 o 
 -13   8   0       30.57       49.79     27.65 o 
 -12   8   0       39.53       43.59     16.53 o 
 -11   8   0      431.80      392.91     32.59 o 
 -10   8   0      108.44      121.00     15.95 o 
  -9   8   0      446.00      400.56     23.46 o 
  -8   8   0     8645.23     8664.62    193.16 o 
  -7   8   0      106.50       87.71     13.08 o 
  -6   8   0     1255.06     1428.34     44.61 o 
  -5   8   0      197.21      209.22     17.55 o 
  -4   8   0      652.83      586.04     19.62 o 
  -3   8   0      501.57      457.33     19.75 o 
  -2   8   0     2817.36     3289.61     68.02 o 
  -1   8   0      660.92      670.05     31.63 o 
   0   8   0     5120.85     5387.12    123.38 o 
   1   8   0       77.69       80.25      8.57 o 
   2   8   0      957.31      964.74     28.67 o 
   3   8   0       16.37       13.01      7.84 o 
   4   8   0     2959.75     3324.25     77.03 o 
   5   8   0        0.50        2.30      5.42 o 
   6   8   0      888.48      914.20     30.03 o 
   7   8   0       19.56       21.55      7.26 o 
   8   8   0      348.78      338.43     36.20 o 
   9   8   0     1119.61     1023.28     69.57 o 
  10   8   0      327.86      281.76     25.74 o 
  11   8   0      469.39      480.01     50.60 o 
  12   8   0      136.51      143.72     34.05 o 
  13   8   0       46.71       63.25     28.13 o 
  14   8   0       83.06      122.32     33.78 o 
  15   8   0      257.50      262.81     50.60 o 
 -14   9   0     1668.70     1831.63     91.10 o 
 -13   9   0        0.11       19.76     14.46 o 
 -12   9   0       10.44       47.59     15.51 o 
 -11   9   0      331.67      370.69     32.47 o 
 -10   9   0      305.81      321.80     38.90 o 
  -9   9   0      260.32      265.14     20.29 o 
  -8   9   0      106.66       73.93     14.44 o 
  -7   9   0       55.95       50.57     14.95 o 
  -6   9   0      281.10      347.41     20.63 o 
  -5   9   0       67.81       80.10     19.55 o 
  -4   9   0     3296.64     3006.59    135.09 o 
  -3   9   0       32.78       31.89      6.60 o 
  -2   9   0     4406.75     4641.67     92.85 o 
  -1   9   0      254.38      272.81     15.82 o 
   0   9   0     1607.35     1327.94     38.39 o 
   1   9   0       32.13       40.46      7.73 o 
   2   9   0      122.13      140.21     10.56 o 
   3   9   0       99.16       88.63      9.67 o 
   4   9   0     1819.06     1996.71     51.50 o 
   5   9   0        1.06        8.37      6.59 o 
   6   9   0      924.59      839.54     28.92 o 
   7   9   0      394.91      400.84     45.89 o 
   8   9   0      430.09      351.50     39.70 o 
   9   9   0      528.87      486.74     47.23 o 
  10   9   0      168.17      161.89     34.32 o 
  11   9   0       53.46       47.23     23.55 o 
  12   9   0     1512.74     1676.20    105.23 o 
  13   9   0        6.81        6.59     21.26 o 
  14   9   0      796.03      815.63     74.96 o 
 -13  10   0      115.07      181.91     45.42 o 
 -12  10   0     1902.68     1892.58     83.55 o 
 -11  10   0       12.42       34.55     15.62 o 
 -10  10   0     1274.30     1157.96     44.27 o 
  -9  10   0       26.51       23.99      9.68 o 
  -8  10   0     6648.34     6912.91    163.14 o 
  -7  10   0      319.30      311.24     39.52 o 
  -6  10   0     6445.48     6870.55    266.99 o 
  -5  10   0      771.48      726.81     30.33 o 
  -4  10   0     2663.86     2451.51    151.06 o 
  -3  10   0      227.85      264.58     21.52 o 
  -2  10   0      934.48     1091.57     44.49 o 
  -1  10   0       26.71       35.96      8.66 o 
   0  10   0      703.18      675.99     62.46 o 
   1  10   0       18.17       10.15      6.42 o 
   2  10   0     7185.48     7055.61    153.80 o 
   3  10   0      416.19      388.86     25.90 o 
   4  10   0      877.06      876.54     39.62 o 
   5  10   0       73.43       86.99     14.49 o 
   6  10   0      303.44      282.92     21.70 o 
   7  10   0      701.51      679.32     34.52 o 
   8  10   0        3.94       31.09     19.51 o 
   9  10   0      911.84     1017.21     74.15 o 
  10  10   0      506.35      511.77     53.02 o 
  11  10   0      637.08      695.86     62.44 o 
  12  10   0       75.39       46.29     25.97 o 
  13  10   0        0.32      -10.70     21.40 o 
  14  10   0      828.39      920.73     80.20 o 
 -12  11   0      799.30      842.53     61.23 o 
 -11  11   0        0.04       23.04     21.87 o 
 -10  11   0      264.20      285.97     45.36 o 
  -9  11   0      291.30      285.94     21.92 o 
  -8  11   0      306.65      311.24     21.63 o 
  -7  11   0       40.80       52.98     14.25 o 
  -6  11   0      778.36      802.24     35.60 o 
  -5  11   0      309.97      283.73     28.57 o 
  -4  11   0     3201.86     3117.05    115.58 o 
  -3  11   0        6.00       24.94      8.41 o 
  -2  11   0       39.30       28.78      7.18 o 
  -1  11   0        4.64       16.13      8.20 o 
   0  11   0       17.05       63.46     25.10 o 
   1  11   0     2780.37     2781.51     91.92 o 
   2  11   0       37.87       38.72     34.92 o 
   3  11   0     1183.51     1167.62     49.67 o 
   4  11   0      404.87      381.61     27.22 o 
   5  11   0       22.23       20.06     10.85 o 
   6  11   0      834.93      839.70     40.09 o 
   7  11   0       53.81       89.27     35.39 o 
   8  11   0     1820.88     1667.46     98.91 o 
   9  11   0      706.99      631.54     58.13 o 
  10  11   0      800.47      808.36     68.36 o 
  11  11   0      127.29      143.72     37.14 o 
  12  11   0       85.01      134.03     37.14 o 
  13  11   0       55.12       76.44     32.30 o 
 -12  12   0      761.07      784.24     66.88 o 
 -11  12   0       19.25       43.58     16.75 o 
 -10  12   0     3101.65     3175.78     90.66 o 
  -9  12   0       89.30       81.24     25.05 o 
  -8  12   0      368.56      374.35     24.18 o 
  -7  12   0      342.92      338.12     39.22 o 
  -6  12   0     1370.42     1289.18     79.42 o 
  -5  12   0      251.56      264.96     36.09 o 
  -4  12   0     2553.56     2418.36     67.98 o 
  -3  12   0        2.21       -1.31     11.14 o 
  -2  12   0     1899.57     1723.31    171.58 o 
  -1  12   0       55.32       72.23     25.30 o 
   0  12   0     6517.55     6895.40    195.20 o 
   1  12   0      274.86      278.78     60.83 o 
   2  12   0    12730.64    12746.82    343.22 o 
   3  12   0       13.98       11.73     12.65 o 
   4  12   0       23.68       30.87     15.14 o 
   5  12   0      483.52      460.36     30.75 o 
   6  12   0     2220.29     2017.94    193.24 o 
   7  12   0      374.58      412.59     46.56 o 
   8  12   0     1420.41     1132.81     80.47 o 
   9  12   0        0.05       -7.74     15.48 o 
  10  12   0       21.37       64.32     29.87 o 
  11  12   0        0.49       20.72     23.95 o 
  12  12   0      330.10      447.31     55.98 o 
  13  12   0       94.45      109.54     40.37 o 
 -11  13   0       36.86       47.09     17.53 o 
 -10  13   0        7.68       -0.91      9.21 o 
  -9  13   0        7.63       23.21     11.00 o 
  -8  13   0      137.89      165.86     18.72 o 
  -7  13   0       30.38       40.81     16.42 o 
  -6  13   0     2466.56     2323.46    115.86 o 
  -5  13   0      659.25      622.70     40.16 o 
  -4  13   0     1491.65     1465.84     99.45 o 
  -3  13   0     1569.96     1509.15     65.23 o 
  -2  13   0      472.45      423.67     41.92 o 
  -1  13   0      252.66      270.63     28.30 o 
   0  13   0     2761.72     2672.50    145.87 o 
   1  13   0      590.45      605.38     38.66 o 
   2  13   0     1919.32     1787.75     70.51 o 
   3  13   0     1211.68      928.08     55.31 o 
   4  13   0      513.54      437.63     31.65 o 
   5  13   0      214.95      211.84     23.25 o 
   6  13   0      160.91      185.67     21.36 o 
   7  13   0       26.46       29.20     24.63 o 
   8  13   0       80.54       82.63     30.41 o 
   9  13   0       84.16       86.66     29.20 o 
  10  13   0      390.81      383.39     49.79 o 
  11  13   0      377.61      547.30     60.83 o 
  12  13   0        7.84      -12.58     25.16 o 
 -10  14   0      879.04      940.91     53.86 o 
  -9  14   0        0.13       18.60     16.28 o 
  -8  14   0      246.30      277.20     51.07 o 
  -7  14   0       66.03       37.92     20.32 o 
  -6  14   0      997.15      904.60     50.65 o 
  -5  14   0        0.01        7.16     13.79 o 
  -4  14   0     1121.70      965.06     71.19 o 
  -3  14   0      220.40      161.46     25.83 o 
  -2  14   0      822.05      686.59     42.49 o 
  -1  14   0      230.07      214.14     27.64 o 
   0  14   0    10469.35    10787.28    295.06 o 
   1  14   0      318.44      313.25     80.07 o 
   2  14   0      847.06      766.60     43.66 o 
   3  14   0      953.84      910.84     48.33 o 
   4  14   0     1084.44     1003.20     50.27 o 
   5  14   0        2.12       25.31     14.45 o 
   6  14   0        0.46       15.11     12.12 o 
   7  14   0      549.28      478.40     54.77 o 
   8  14   0      293.34      300.63     44.27 o 
   9  14   0      293.62      251.51     48.04 o 
  10  14   0      620.92      657.64     66.61 o 
  11  14   0       46.53       43.87     31.62 o 
  -9  15   0        0.00        4.82     13.59 o 
  -8  15   0       42.00       41.68     15.83 o 
  -7  15   0      114.74      142.92     40.17 o 
  -6  15   0      302.49      194.49     29.13 o 
  -5  15   0        0.64       17.06     15.60 o 
  -4  15   0      906.03      747.09     62.17 o 
  -3  15   0       12.85       32.17     16.60 o 
  -2  15   0     1709.07     1729.49     74.59 o 
  -1  15   0      176.55      205.75     29.35 o 
   0  15   0      116.08      154.66     26.38 o 
   1  15   0      294.53      306.69     30.93 o 
   2  15   0     1194.77     1107.14     73.14 o 
   3  15   0      637.09      693.26     43.15 o 
   4  15   0       52.64      109.63     46.16 o 
   5  15   0        2.43        3.73     12.80 o 
   6  15   0     1802.38     1666.74     69.84 o 
   7  15   0      218.47      284.48     44.95 o 
   8  15   0       60.86       67.15     35.53 o 
   9  15   0      175.70      274.12     53.16 o 
  10  15   0      756.67      811.73     77.24 o 
  -8  16   0      134.24      160.56     28.19 o 
  -7  16   0        2.49       12.22     23.35 o 
  -6  16   0     1282.38     1156.17     90.70 o 
  -5  16   0       57.09       65.20     19.68 o 
  -4  16   0      291.36      268.94     30.25 o 
  -3  16   0      165.66      211.59     30.84 o 
  -2  16   0     1309.96     1268.68     63.37 o 
  -1  16   0      120.44      146.76     26.46 o 
   0  16   0      770.21      773.58     47.63 o 
   1  16   0       34.10       28.28     17.66 o 
   2  16   0      390.76      453.91     36.86 o 
   3  16   0        2.79        5.53     25.10 o 
   4  16   0      709.35      700.61     74.01 o 
   5  16   0      128.93      158.09     25.83 o 
   6  16   0     3032.87     3102.65    138.47 o 
   7  16   0      231.61      204.28     46.29 o 
   8  16   0       90.65       46.02     31.76 o 
   9  16   0       62.17       74.96     37.01 o 
  -6  17   0      268.81      274.91     41.25 o 
  -5  17   0       67.94       90.23     21.50 o 
  -4  17   0        8.28        9.01     11.98 o 
  -3  17   0      181.92      204.65     30.53 o 
  -2  17   0      488.21      505.38     41.15 o 
  -1  17   0      314.62      332.91     34.62 o 
   0  17   0      578.98      576.33    101.47 o 
   1  17   0       64.79       66.77     20.99 o 
   2  17   0        2.43       36.54     23.82 o 
   3  17   0       62.67      109.66     25.30 o 
   4  17   0     1350.16     1377.63     67.09 o 
   5  17   0      496.85      512.67     59.14 o 
   6  17   0      127.55      112.23     42.39 o 
   7  17   0       79.69       60.02     36.06 o 
  -3  18   0        0.38        3.35     19.38 o 
  -2  18   0      651.52      710.51     50.18 o 
  -1  18   0        0.17       30.25     20.51 o 
   0  18   0       22.73       78.55     22.84 o 
   1  18   0       26.11       14.92     18.01 o 
   2  18   0       41.36       69.26     35.39 o 
   3  18   0      106.13      164.26     29.81 o 
   4  18   0      161.45      228.44     30.56 o 
   5  18   0        8.31       41.99     26.78 o 
  -4 -18   1        0.04        2.65     16.26 o 
  -3 -18   1      485.05      479.62     40.39 o 
  -2 -18   1        0.78        7.06     17.09 o 
  -1 -18   1      107.42      132.15     28.60 o 
   0 -18   1       34.67       55.07     35.73 o 
   1 -18   1        5.96       -3.66     15.84 o 
   2 -18   1       96.06      101.44     43.06 o 
   3 -18   1       37.24       40.32     18.46 o 
  -7 -17   1      973.31      887.49     83.84 o 
  -6 -17   1       54.44       85.65     22.75 o 
  -5 -17   1       71.35       79.91     20.54 o 
  -4 -17   1      283.35      325.23     33.59 o 
  -3 -17   1      508.10      537.45     40.42 o 
  -2 -17   1       98.64      101.75     36.54 o 
  -1 -17   1      157.29      211.74     32.30 o 
   0 -17   1       10.47       13.58     14.47 o 
   1 -17   1       81.70       76.35     24.56 o 
   2 -17   1       96.52      158.39     29.79 o 
   3 -17   1     1793.73     1936.55     84.90 o 
   4 -17   1       18.65       39.10     15.56 o 
   5 -17   1       98.98      132.48     25.52 o 
   6 -17   1       97.09       84.22     20.17 o 
  -8 -16   1      183.14      164.98     46.29 o 
  -7 -16   1      482.59      423.36     56.38 o 
  -6 -16   1      504.41      484.61     37.12 o 
  -5 -16   1       82.79       72.49     20.94 o 
  -4 -16   1      176.20      207.52     44.21 o 
  -3 -16   1       21.91       14.07     15.26 o 
  -2 -16   1      248.47      270.80     30.07 o 
  -1 -16   1      257.99      251.07     34.65 o 
   0 -16   1       77.51       91.07     22.40 o 
   1 -16   1      655.56      618.48     43.46 o 
   2 -16   1      260.12      268.67     31.64 o 
   3 -16   1      705.22      671.34     49.93 o 
   4 -16   1      166.17      108.61     22.82 o 
   5 -16   1      130.97      192.93     28.59 o 
   6 -16   1       50.79       69.42     19.08 o 
   7 -16   1      188.45      261.79     31.12 o 
 -10 -15   1      143.98      125.69     41.85 o 
  -9 -15   1      682.93      636.78     68.09 o 
  -8 -15   1        0.04        2.56     27.18 o 
  -7 -15   1      289.01      227.29     47.64 o 
  -6 -15   1       83.53      121.82     21.95 o 
  -5 -15   1      179.80      195.40     24.69 o 
  -4 -15   1        0.16       -0.05     12.42 o 
  -3 -15   1     3312.61     3240.76    112.05 o 
  -2 -15   1       28.73       17.18     14.56 o 
  -1 -15   1     1309.75     1308.76     61.57 o 
   0 -15   1       28.47       40.62     29.13 o 
   1 -15   1      860.20      930.46     52.05 o 
   2 -15   1        9.07        3.09     13.61 o 
   3 -15   1      835.04      823.37     64.32 o 
   4 -15   1       87.81       87.89     20.78 o 
   5 -15   1      627.91      543.73     72.74 o 
   6 -15   1       18.02       44.26     15.81 o 
   7 -15   1      630.70      606.73     41.92 o 
   8 -15   1      134.17      160.18     33.84 o 
   9 -15   1        2.78       -4.08     12.41 o 
 -11 -14   1      495.10      444.08     58.67 o 
 -10 -14   1      473.26      534.51     61.23 o 
  -9 -14   1      186.45      167.81     42.12 o 
  -8 -14   1       10.91       -2.69     20.86 o 
  -7 -14   1       34.12       29.34     23.55 o 
  -6 -14   1      142.11      155.83     23.46 o 
  -5 -14   1       22.10       27.34     13.38 o 
  -4 -14   1      120.16      148.02     37.28 o 
  -3 -14   1       88.97       86.59     19.72 o 
  -2 -14   1     2059.81     1891.63     75.85 o 
  -1 -14   1     3019.60     2909.44    174.40 o 
   0 -14   1      425.34      399.63     33.16 o 
   1 -14   1       23.06       17.22     14.33 o 
   2 -14   1      273.96      258.14     28.51 o 
   3 -14   1     2142.88     2070.84     81.72 o 
   4 -14   1        1.80        1.60     12.20 o 
   5 -14   1      520.76      456.25     35.85 o 
   6 -14   1       32.93       27.83     16.28 o 
   7 -14   1      655.07      588.93     40.74 o 
   8 -14   1      108.88      133.60     24.31 o 
   9 -14   1      315.01      265.71     30.05 o 
  10 -14   1       15.90       32.10     16.16 o 
 -12 -13   1      238.25      341.27     52.89 o 
 -11 -13   1      590.82      620.23     64.32 o 
 -10 -13   1        0.15       50.19     27.72 o 
  -9 -13   1      565.48      438.70     52.08 o 
  -8 -13   1        0.27       27.99     22.20 o 
  -7 -13   1       93.11      115.46     34.05 o 
  -6 -13   1        0.79        9.17     10.26 o 
  -5 -13   1      581.62      569.34     35.20 o 
  -4 -13   1      172.24      155.50     22.23 o 
  -3 -13   1    11133.25    11160.00    300.09 o 
  -2 -13   1       73.22       45.92     15.92 o 
  -1 -13   1        0.22       -5.11     13.77 o 
   0 -13   1        1.12       -4.45     13.47 o 
   1 -13   1      713.33      655.25     40.17 o 
   2 -13   1       18.13       32.63     15.94 o 
   3 -13   1     2362.87     2178.16     82.74 o 
   4 -13   1      216.67      247.25     26.48 o 
   5 -13   1     6041.31     6042.72    271.70 o 
   6 -13   1       81.87       96.80     20.60 o 
   7 -13   1     1659.98     1574.61     97.97 o 
   8 -13   1       48.01       64.45     18.96 o 
   9 -13   1      483.05      534.31     89.69 o 
  10 -13   1       59.54       52.30     13.96 o 
  11 -13   1     2342.32     2378.54     96.72 o 
 -12 -12   1      150.58      117.34     35.66 o 
 -11 -12   1      435.14      496.43     56.79 o 
 -10 -12   1       39.58       22.20     24.49 o 
  -9 -12   1      101.27      109.27     31.89 o 
  -8 -12   1      171.56      116.81     32.57 o 
  -7 -12   1        0.27       20.78     11.88 o 
  -6 -12   1       10.91       24.09     14.20 o 
  -5 -12   1     1791.85     1797.78     68.32 o 
  -4 -12   1      956.33      772.53     40.14 o 
  -3 -12   1      206.67      192.46     23.30 o 
  -2 -12   1        1.59        3.99     12.17 o 
  -1 -12   1     2619.38     2245.72     80.75 o 
   0 -12   1      212.90      210.27     24.21 o 
   1 -12   1      715.15      711.13     40.46 o 
   2 -12   1      147.62      129.04     21.72 o 
   3 -12   1      464.59      470.64     40.84 o 
   4 -12   1       14.84       12.98     13.38 o 
   5 -12   1     1779.90     1760.13    125.55 o 
   6 -12   1      311.70      259.68     40.21 o 
   7 -12   1      516.41      559.88     28.71 o 
   8 -12   1       38.86       38.82     10.90 o 
   9 -12   1     1384.34     1266.72     47.48 o 
  10 -12   1      629.49      588.58     31.63 o 
  11 -12   1      397.17      415.62     46.83 o 
  12 -12   1      107.12      189.62     28.18 o 
 -13 -11   1      241.30      303.72     48.45 o 
 -12 -11   1       53.91       57.46     30.82 o 
 -11 -11   1       66.41       69.71     28.93 o 
 -10 -11   1      154.40      152.87     36.06 o 
  -9 -11   1      153.55      125.69     32.70 o 
  -8 -11   1      398.20      375.45     44.00 o 
  -7 -11   1      601.46      474.66     30.14 o 
  -6 -11   1      566.69      553.31     32.53 o 
  -5 -11   1     1569.04     1288.14     52.93 o 
  -4 -11   1        9.36       -3.26      9.59 o 
  -3 -11   1     1360.18     1232.53     69.03 o 
  -2 -11   1      591.79      587.01     34.21 o 
  -1 -11   1    12283.95    11721.93   1008.33 o 
   0 -11   1        6.40       -0.25     10.14 o 
   1 -11   1      455.15      483.38     31.42 o 
   2 -11   1       87.98       79.20     12.74 o 
   3 -11   1      778.61      894.09     33.14 o 
   4 -11   1       33.78       40.59     10.26 o 
   5 -11   1     2061.31     2136.58     61.80 o 
   6 -11   1      217.88      232.56     30.17 o 
   7 -11   1     1583.93     1553.57     61.19 o 
   8 -11   1      143.71      149.28     27.87 o 
   9 -11   1      458.70      432.69     25.63 o 
  10 -11   1       64.23       98.32     15.91 o 
  11 -11   1     1663.94     1594.84    116.13 o 
  12 -11   1      200.18      254.00     28.92 o 
 -14 -10   1       66.95       58.94     30.68 o 
 -13 -10   1        5.71      -10.90     21.80 o 
 -12 -10   1       13.45        4.17     20.45 o 
 -11 -10   1      352.14      335.35     44.54 o 
 -10 -10   1       37.91       27.18     22.47 o 
  -9 -10   1      231.96      168.48     36.47 o 
  -8 -10   1      778.24      733.14     59.75 o 
  -7 -10   1      871.53      931.42     42.04 o 
  -6 -10   1        6.91       36.49     10.96 o 
  -5 -10   1     1305.95     1189.16     63.32 o 
  -4 -10   1       37.26       40.51     12.29 o 
  -3 -10   1     4647.62     4127.94    177.90 o 
  -2 -10   1      145.05      152.64     18.93 o 
  -1 -10   1     1482.98     1566.71     58.93 o 
   0 -10   1        0.49       -6.26     12.51 o 
   1 -10   1        0.90        7.12      5.76 o 
   2 -10   1       11.12        9.36      5.81 o 
   3 -10   1      188.22      196.62     15.33 o 
   4 -10   1       34.29       45.68     10.09 o 
   5 -10   1     8239.13     8233.85    190.58 o 
   6 -10   1       30.91       53.67     12.22 o 
   7 -10   1      286.76      276.96     19.45 o 
   8 -10   1       24.26       20.97      9.96 o 
   9 -10   1     4547.09     4525.49    114.14 o 
  10 -10   1      509.08      490.67     31.34 o 
  11 -10   1       10.10       32.73     22.20 o 
  12 -10   1       79.03       80.48     21.11 o 
  13 -10   1       18.70       14.02     23.01 o 
 -14  -9   1       56.84       64.06     28.80 o 
 -13  -9   1        1.06       36.74     25.16 o 
 -12  -9   1      401.67      441.25     50.33 o 
 -11  -9   1     1277.05     1201.17     84.38 o 
 -10  -9   1      704.34      615.39     56.52 o 
  -9  -9   1     4073.05     4115.01    189.34 o 
  -8  -9   1        9.85       24.90     18.71 o 
  -7  -9   1        3.34        8.25      9.51 o 
  -6  -9   1      215.80      211.47     18.42 o 
  -5  -9   1      107.96       93.49     14.58 o 
  -4  -9   1        0.00       -0.05      7.39 o 
  -3  -9   1     1477.90     1329.65     36.34 o 
  -2  -9   1      484.35      478.68     21.72 o 
  -1  -9   1        6.86       -2.18      4.37 o 
   0  -9   1      566.83      518.01     20.99 o 
   1  -9   1      262.05      260.40     14.42 o 
   2  -9   1        4.45        7.60      5.04 o 
   3  -9   1     1854.77     2104.40     48.64 o 
   4  -9   1       53.75       47.06      7.76 o 
   5  -9   1     1646.31     1576.97     47.74 o 
   6  -9   1      128.85      158.16     15.09 o 
   7  -9   1      865.17      732.55     45.43 o 
   8  -9   1       42.39       49.87     11.43 o 
   9  -9   1     4892.13     4951.65    121.40 o 
  10  -9   1      210.63      220.76     18.95 o 
  11  -9   1       11.40       49.99     15.51 o 
  12  -9   1       41.51       64.11     36.20 o 
  13  -9   1      757.38      765.30     49.36 o 
  14  -9   1        3.84       -7.65     39.16 o 
 -14  -8   1      151.98      164.44     39.29 o 
 -13  -8   1      436.73      457.81     51.67 o 
 -12  -8   1      163.16      221.10     42.79 o 
 -11  -8   1     3524.12     3317.42    165.66 o 
 -10  -8   1      123.45      131.34     31.76 o 
  -9  -8   1      281.15      300.63     37.41 o 
  -8  -8   1       93.32      131.39     20.39 o 
  -7  -8   1      682.76      702.52     28.02 o 
  -6  -8   1        5.01       12.06      6.84 o 
  -5  -8   1     1397.14     1417.43     73.24 o 
  -4  -8   1       54.20       60.89      7.76 o 
  -3  -8   1     2656.62     3137.34     72.29 o 
  -2  -8   1      147.74      168.84      9.48 o 
  -1  -8   1      313.27      428.26     16.56 o 
   0  -8   1      212.82      245.51     12.93 o 
   1  -8   1     2060.32     1998.12     51.02 o 
   2  -8   1      380.51      405.60     16.02 o 
   3  -8   1      398.58      287.95     13.53 o 
   4  -8   1       47.42       72.99      8.55 o 
   5  -8   1     1638.68     1596.52     53.09 o 
   6  -8   1        0.11        7.69     10.85 o 
   7  -8   1       22.73       44.52     10.14 o 
   8  -8   1       73.75       83.76     13.33 o 
   9  -8   1     3022.80     3071.24     81.98 o 
  10  -8   1      928.29      889.36     36.25 o 
  11  -8   1     2625.59     2687.61    101.03 o 
  12  -8   1        4.13       30.01     14.58 o 
  13  -8   1     1209.56     1341.59    124.07 o 
  14  -8   1       66.50      111.96     24.95 o 
 -15  -7   1        7.36        7.81     24.63 o 
 -14  -7   1       88.13       87.74     31.35 o 
 -13  -7   1      113.61      174.81     38.08 o 
 -12  -7   1      430.17      458.08     50.46 o 
 -11  -7   1      676.82      615.76     73.21 o 
 -10  -7   1       13.40       39.97     14.32 o 
  -9  -7   1      191.91      162.46     20.72 o 
  -8  -7   1        1.62       15.01      9.82 o 
  -7  -7   1      432.63      458.16     20.01 o 
  -6  -7   1       50.48       53.97      9.80 o 
  -5  -7   1     5533.97     5626.44    208.69 o 
  -4  -7   1       61.74       39.41      7.74 o 
  -3  -7   1     1072.44     1305.41     34.48 o 
  -2  -7   1      100.33       96.46     11.90 o 
  -1  -7   1     2809.55     2896.99     66.47 o 
   0  -7   1        0.21        4.74      4.66 o 
   1  -7   1      583.23      518.26     19.19 o 
   2  -7   1      193.91      178.93     13.65 o 
   3  -7   1     3045.46     3103.86     63.96 o 
   4  -7   1       89.51       95.63      8.49 o 
   5  -7   1      741.10      633.37     25.24 o 
   6  -7   1        9.35        7.83      6.63 o 
   7  -7   1     3517.90     3427.00     88.01 o 
   8  -7   1       61.55       58.64     10.77 o 
   9  -7   1     4994.13     5040.68    120.68 o 
  10  -7   1       58.35       56.73     20.52 o 
  11  -7   1      124.66      190.71     29.81 o 
  12  -7   1       41.51       37.87     16.50 o 
  13  -7   1      599.64      582.66     41.37 o 
  14  -7   1        1.12       12.00     15.84 o 
  15  -7   1       18.00       48.26     19.74 o 
 -15  -6   1       13.55       31.35     24.22 o 
 -14  -6   1        2.24       28.23     38.35 o 
 -13  -6   1     1565.02     1520.40     66.06 o 
 -12  -6   1        4.86       -5.90     11.79 o 
 -11  -6   1     4248.12     3916.16    124.10 o 
 -10  -6   1      259.24      288.32     23.49 o 
  -9  -6   1      435.94      432.91     27.56 o 
  -8  -6   1      323.73      252.77     20.64 o 
  -7  -6   1      394.77      456.23     18.98 o 
  -6  -6   1       45.10       48.00      7.51 o 
  -5  -6   1     9911.24    12654.12    259.76 o 
  -4  -6   1       45.25       39.08      6.34 o 
  -3  -6   1     1254.98     1380.61     38.81 o 
  -2  -6   1      956.99      922.30     25.18 o 
  -1  -6   1      257.21      430.42     18.48 o 
   0  -6   1      664.20      644.80     20.20 o 
   1  -6   1      915.38      710.21     22.18 o 
   2  -6   1       26.40       34.42      5.45 o 
   3  -6   1       47.36       23.44      5.52 o 
   4  -6   1        3.41        4.09      4.24 o 
   5  -6   1      414.86      442.67     19.70 o 
   6  -6   1      203.94      206.80     14.52 o 
   7  -6   1     1672.91     1796.29     51.15 o 
   8  -6   1      104.48       89.65     12.13 o 
   9  -6   1     3107.26     3259.03     83.38 o 
  10  -6   1       34.80       45.93     36.47 o 
  11  -6   1      808.58      706.43     43.18 o 
  12  -6   1       18.14       32.58     19.11 o 
  13  -6   1      519.21      538.08     60.29 o 
  14  -6   1       14.36       37.99     22.07 o 
  15  -6   1      282.37      265.26     38.55 o 
 -15  -5   1       10.26       -7.40     20.72 o 
 -14  -5   1      156.10      123.09     24.26 o 
 -13  -5   1       54.29       39.20     18.01 o 
 -12  -5   1      156.13      140.21     23.24 o 
 -11  -5   1      106.72      131.24     21.59 o 
 -10  -5   1      524.71      477.05     40.10 o 
  -9  -5   1       28.77       10.72     10.06 o 
  -8  -5   1     1326.53     1304.00     50.19 o 
  -7  -5   1     3089.50     3111.88     73.11 o 
  -6  -5   1     1098.73     1081.78     31.78 o 
  -5  -5   1       11.08       15.52      5.16 o 
  -4  -5   1     2594.22     2662.07     60.95 o 
  -3  -5   1    32814.08    34640.01    689.55 o 
  -2  -5   1     2311.79     2163.93     49.38 o 
  -1  -5   1      671.70      642.07     18.28 o 
   0  -5   1     1055.64     1075.41     28.00 o 
   1  -5   1     5395.56     6022.28    126.71 o 
   2  -5   1     1009.63      969.66     23.87 o 
   3  -5   1      146.10      155.96     13.60 o 
   4  -5   1      123.59      128.09     10.29 o 
   5  -5   1      864.75      754.98     25.95 o 
   6  -5   1      487.97      472.65     35.36 o 
   7  -5   1     1279.32     1267.11     38.95 o 
   8  -5   1      252.64      314.35     29.06 o 
   9  -5   1     6899.32     7024.96    157.35 o 
  10  -5   1     1622.45     1546.40     79.06 o 
  11  -5   1      831.61      798.74     89.35 o 
  12  -5   1       14.37       16.88     12.33 o 
  13  -5   1      141.64      101.12     22.63 o 
  14  -5   1        0.75       10.18     22.14 o 
  15  -5   1      551.42      620.41     46.44 o 
 -16  -4   1        0.58        7.11     16.84 o 
 -15  -4   1      159.13      149.57     27.74 o 
 -14  -4   1        0.67       -6.32     14.21 o 
 -13  -4   1       63.36       56.33     18.34 o 
 -12  -4   1       96.53       81.99     19.75 o 
 -11  -4   1     4334.51     4295.46    135.46 o 
 -10  -4   1      130.99      108.36     21.26 o 
  -9  -4   1      183.85      202.92     29.07 o 
  -8  -4   1      808.34      776.22     37.07 o 
  -7  -4   1     4872.24     5320.18    116.75 o 
  -6  -4   1      350.08      353.39     22.94 o 
  -5  -4   1     2554.12     2644.08     93.68 o 
  -4  -4   1      693.20      667.82     20.67 o 
  -3  -4   1     5098.54     4792.93    101.06 o 
  -2  -4   1      306.86      285.17     18.59 o 
  -1  -4   1    85194.47    91028.32   2194.20 o 
   0  -4   1       20.00       15.88      6.50 o 
   1  -4   1      441.21      362.66     26.45 o 
   2  -4   1      507.47      521.14     14.85 o 
   3  -4   1     1418.97     1569.93     34.36 o 
   4  -4   1      576.92      553.22     24.17 o 
   5  -4   1     2132.41     1914.12     49.03 o 
   6  -4   1      129.80      123.14     10.69 o 
   7  -4   1      607.20      614.31     23.59 o 
   8  -4   1      365.26      353.71     18.19 o 
   9  -4   1     7744.51     7571.54    216.25 o 
  10  -4   1       26.77       23.68     12.34 o 
  11  -4   1       54.63       77.16     17.03 o 
  12  -4   1      441.58      457.21     34.71 o 
  13  -4   1      253.88      274.54     36.27 o 
  14  -4   1       77.82      111.57     26.24 o 
  15  -4   1        1.49       -7.30     14.59 o 
 -16  -3   1       97.28      121.53     26.96 o 
 -15  -3   1        3.62       20.40     17.41 o 
 -14  -3   1        2.42       28.55     23.01 o 
 -13  -3   1      403.11      365.51     32.57 o 
 -12  -3   1     1059.67     1155.17     56.20 o 
 -11  -3   1       34.33       53.86     18.37 o 
 -10  -3   1      144.76      153.41     21.88 o 
  -9  -3   1    15348.81    15738.42    412.69 o 
  -8  -3   1      332.57      337.41     30.95 o 
  -7  -3   1    11893.31    13237.04    272.12 o 
  -6  -3   1      110.09      102.66      9.29 o 
  -5  -3   1     2287.93     2286.68     53.60 o 
  -4  -3   1     3133.25     3142.13     82.10 o 
  -3  -3   1     4802.58     5299.36    110.36 o 
  -2  -3   1        4.53        8.15      2.99 o 
  -1  -3   1     1200.64     1115.81     34.86 o 
   0  -3   1       20.82       17.02      2.81 o 
   1  -3   1    14335.62    16110.51    283.87 o 
   2  -3   1       48.01       50.74      4.87 o 
   3  -3   1     9087.73     9695.92    198.97 o 
   4  -3   1      319.52      328.07     13.84 o 
   5  -3   1     9183.85    10351.51    246.64 o 
   6  -3   1      311.17      366.06     32.80 o 
   7  -3   1     7013.98     7562.46    162.63 o 
   8  -3   1        8.77       16.87      6.62 o 
   9  -3   1      546.75      546.60     41.29 o 
  10  -3   1     1340.05     1289.48     56.86 o 
  11  -3   1      237.22      167.73     23.40 o 
  12  -3   1        0.46       -9.79     19.58 o 
  13  -3   1      107.43      132.40     25.37 o 
  14  -3   1      539.17      499.46     40.62 o 
  15  -3   1      620.22      600.86     45.39 o 
  16  -3   1      167.69      241.71     45.69 o 
 -16  -2   1        4.81       -7.53     15.06 o 
 -15  -2   1       76.55       57.02     21.36 o 
 -14  -2   1        0.16       -4.60     18.17 o 
 -13  -2   1     2477.79     2318.00    134.03 o 
 -12  -2   1       27.68       38.33     15.88 o 
 -11  -2   1     1168.61     1103.73     52.64 o 
 -10  -2   1      704.40      680.47     81.95 o 
  -9  -2   1      469.64      450.80     35.19 o 
  -8  -2   1      110.21      108.07      9.58 o 
  -7  -2   1     4752.39     4922.10    107.89 o 
  -6  -2   1      386.38      372.00     14.62 o 
  -5  -2   1      880.19      947.19     28.95 o 
  -4  -2   1     1027.92     1000.13     45.83 o 
  -3  -2   1      188.42      202.96      8.93 o 
  -2  -2   1     1261.21     1182.67     34.62 o 
  -1  -2   1     5563.29     6343.59    159.62 o 
   0  -2   1        0.01       -0.35      2.52 o 
   1  -2   1     5472.85     5981.36    134.17 o 
   2  -2   1       81.93       86.54      5.89 o 
   3  -2   1     4278.58     4680.42    129.40 o 
   4  -2   1       98.45      100.41      7.42 o 
   5  -2   1     5119.86     5573.02    119.24 o 
   6  -2   1        9.96        4.03      4.23 o 
   7  -2   1      288.72      251.07     13.09 o 
   8  -2   1      789.83      815.55     26.90 o 
   9  -2   1       22.59       24.03     11.48 o 
  10  -2   1       28.84       15.03     11.56 o 
  11  -2   1        0.07        6.28     11.67 o 
  12  -2   1       38.55       49.21     18.30 o 
  13  -2   1      116.79      134.92     25.70 o 
  14  -2   1       23.48       42.52     18.93 o 
  15  -2   1      654.79      612.53     45.32 o 
  16  -2   1      256.56      287.25     37.74 o 
 -16  -1   1      201.94      237.58     35.06 o 
 -15  -1   1       33.09       32.69     18.55 o 
 -14  -1   1      238.35      261.93     31.65 o 
 -13  -1   1     2116.02     1999.87    198.96 o 
 -12  -1   1       45.93       80.44     19.67 o 
 -11  -1   1      332.89      327.74     28.13 o 
 -10  -1   1       98.87       83.27     17.97 o 
  -9  -1   1     7607.59     7542.67    211.37 o 
  -8  -1   1      918.40      853.81     25.72 o 
  -7  -1   1      308.74      257.78     14.79 o 
  -6  -1   1      320.59      331.16     28.29 o 
  -5  -1   1    13009.02    13929.58    578.85 o 
  -4  -1   1      301.17      290.09     11.46 o 
  -3  -1   1    38765.55    42212.81    837.62 o 
  -2  -1   1       28.99       24.60      3.28 o 
  -1  -1   1     2002.10     1967.97     42.45 o 
   0  -1   1       98.04       93.76      9.82 o 
   1  -1   1    53479.29    59259.01   1394.45 o 
   2  -1   1      191.35      184.88     16.69 o 
   3  -1   1    13617.06    14755.41    297.23 o 
   4  -1   1      161.09      144.56      8.44 o 
   5  -1   1    18661.16    20287.72    407.92 o 
   6  -1   1      256.49      208.40     10.41 o 
   7  -1   1    15630.58    17280.30    352.11 o 
   8  -1   1        6.14        7.10      8.46 o 
   9  -1   1        0.00       -0.59      8.73 o 
  10  -1   1       63.44       61.53     23.82 o 
  11  -1   1     1051.92     1004.08     63.52 o 
  12  -1   1       90.90       76.05     19.16 o 
  13  -1   1     4281.95     3943.35    134.06 o 
  14  -1   1      187.38      188.63     28.46 o 
  15  -1   1        0.02       14.03     16.36 o 
  16  -1   1        0.86       16.32     30.01 o 
 -16   0   1       10.13       29.36     19.60 o 
 -15   0   1     1623.18     1702.19     79.76 o 
 -14   0   1      460.88      398.28     36.08 o 
 -13   0   1     1530.71     1331.13     64.08 o 
 -12   0   1      207.71      214.53     27.87 o 
 -11   0   1     6321.10     6342.17    188.25 o 
 -10   0   1       71.26       66.73     22.54 o 
  -9   0   1        4.61       -3.94      7.87 o 
  -8   0   1       62.11       53.80      6.82 o 
  -7   0   1       37.08       22.21      4.86 o 
  -6   0   1       15.71       20.73      4.54 o 
  -5   0   1      947.85     1030.20     27.71 o 
  -4   0   1      754.84      690.05     19.99 o 
  -3   0   1    26552.87    26236.11    628.14 o 
  -2   0   1      372.41      329.48     10.92 o 
  -1   0   1       46.68       33.00      3.02 o 
   0   0   1       15.04        3.66      1.56 o 
   1   0   1    18775.48    20589.53    412.96 o 
   2   0   1      128.13      110.41      7.42 o 
   3   0   1     7579.05     7604.38    195.52 o 
   4   0   1       57.34       55.01      4.79 o 
   5   0   1     4922.74     5286.32    143.84 o 
   6   0   1      101.96      120.56     13.32 o 
   7   0   1      473.78      425.06     25.41 o 
   8   0   1        4.28       -3.21      6.43 o 
   9   0   1      280.83      291.61     39.03 o 
  10   0   1      209.25      185.99     23.46 o 
  11   0   1     4580.92     4692.45    146.72 o 
  12   0   1      109.12      106.02     22.05 o 
  13   0   1      294.42      247.01     28.32 o 
  14   0   1      185.79      181.32     45.28 o 
  15   0   1       50.67       78.27     21.61 o 
  16   0   1      877.50      784.36     52.14 o 
 -16   1   1      350.85      344.60     36.88 o 
 -15   1   1      363.06      325.78     33.70 o 
 -14   1   1       62.06       53.39     19.34 o 
 -13   1   1      240.62      207.35     29.37 o 
 -12   1   1      180.09      208.56     25.74 o 
 -11   1   1      760.67      590.31     38.25 o 
 -10   1   1       48.48       39.00     13.72 o 
  -9   1   1     3899.74     4116.74    127.10 o 
  -8   1   1      142.26      151.91     19.04 o 
  -7   1   1      558.41      536.21     19.44 o 
  -6   1   1      207.94      243.56     25.05 o 
  -5   1   1      633.67      510.66     23.34 o 
  -4   1   1      703.15      716.82     20.83 o 
  -3   1   1     1112.90      855.61     25.12 o 
  -2   1   1        5.77        7.45      2.83 o 
  -1   1   1     9166.35     9644.28    194.09 o 
   0   1   1       26.20       21.67      2.16 o 
   1   1   1    52378.18    51025.91   1013.69 o 
   2   1   1      112.29       99.84      7.32 o 
   3   1   1     2021.32     2105.84     60.04 o 
   4   1   1       80.83       71.80      8.83 o 
   5   1   1       10.30       13.28      6.95 o 
   6   1   1      146.75      162.65     15.56 o 
   7   1   1     4578.31     4670.77    134.11 o 
   8   1   1        7.95        6.78      9.14 o 
   9   1   1       14.20        4.66     10.50 o 
  10   1   1      131.42       93.62     18.77 o 
  11   1   1     5411.81     5058.39    155.24 o 
  12   1   1       13.82       36.04     15.50 o 
  13   1   1      479.20      361.58     32.41 o 
  14   1   1        6.44       22.47     16.32 o 
  15   1   1     1995.61     1806.34     81.32 o 
  16   1   1       26.50       30.65     19.46 o 
 -16   2   1      183.70      226.24     39.77 o 
 -15   2   1     1850.15     1914.93    121.25 o 
 -14   2   1        0.56        8.52     14.92 o 
 -13   2   1      242.23      129.70     24.37 o 
 -12   2   1     1963.09     1779.74     75.33 o 
 -11   2   1     4712.11     4660.79    147.55 o 
 -10   2   1      385.44      355.88     37.34 o 
  -9   2   1       98.80      108.81     14.41 o 
  -8   2   1      362.23      415.92     21.23 o 
  -7   2   1     1204.01     1319.28     37.38 o 
  -6   2   1       25.02       30.85      5.98 o 
  -5   2   1     7426.72     7428.62    156.53 o 
  -4   2   1      350.11      340.32     13.50 o 
  -3   2   1     2297.54     2412.51     54.81 o 
  -2   2   1      342.31      311.68     11.58 o 
  -1   2   1    52837.35    55714.16   1101.41 o 
   0   2   1        5.40       -0.70      2.24 o 
   1   2   1     5111.84     5168.36    105.49 o 
   2   2   1      113.70       92.59      5.46 o 
   3   2   1     1289.85     1225.85     34.49 o 
   4   2   1       41.17       45.07      4.56 o 
   5   2   1     5546.63     5531.05    322.97 o 
   6   2   1      310.06      303.86     20.99 o 
   7   2   1     6343.46     6598.31    181.67 o 
   8   2   1        7.71       11.00      9.37 o 
   9   2   1     2226.16     2246.60     78.42 o 
  10   2   1       17.53       11.72     11.97 o 
  11   2   1     4570.60     4304.24    136.18 o 
  12   2   1      580.88      529.16     37.07 o 
  13   2   1      646.95      588.28     42.39 o 
  14   2   1      524.25      508.60     39.73 o 
  15   2   1      590.39      511.67     55.17 o 
  16   2   1      352.71      351.84     35.73 o 
 -16   3   1       46.99       88.90     24.38 o 
 -15   3   1      154.42      195.89     31.37 o 
 -14   3   1       36.84       28.27     17.13 o 
 -13   3   1        0.14       -6.11     12.22 o 
 -12   3   1       76.65       72.75     19.89 o 
 -11   3   1     1153.77     1011.79     86.26 o 
 -10   3   1        5.26       11.01     12.45 o 
  -9   3   1      482.16      479.68     21.34 o 
  -8   3   1      448.60      473.23     33.67 o 
  -7   3   1     2037.33     2059.53     53.53 o 
  -6   3   1        1.90        9.18      5.12 o 
  -5   3   1      378.90      330.00     16.98 o 
  -4   3   1      167.14      137.37      9.42 o 
  -3   3   1     5312.43     5837.11    123.64 o 
  -2   3   1       62.14       66.93      7.01 o 
  -1   3   1   101313.00   104014.70   2057.48 o 
   0   3   1       94.20       82.06      6.34 o 
   1   3   1    19695.86    21049.49    419.64 o 
   2   3   1       44.61       43.95      4.98 o 
   3   3   1     2729.23     2845.99     61.83 o 
   4   3   1       70.09       67.08      5.96 o 
   5   3   1     1907.19     2107.70     49.08 o 
   6   3   1      307.88      256.33     39.09 o 
   7   3   1    10496.23    11182.84    315.90 o 
   8   3   1        2.12       -4.07      8.14 o 
   9   3   1     7509.93     7859.06    218.53 o 
  10   3   1      282.95      292.36     25.49 o 
  11   3   1     8663.48     8368.64    237.15 o 
  12   3   1        1.50        0.40     14.13 o 
  13   3   1       20.22       -0.65     13.41 o 
  14   3   1        0.04        8.09     17.29 o 
  15   3   1       48.05       56.13     19.88 o 
  16   3   1       10.28       14.33     18.84 o 
 -15   4   1      185.10      169.20     29.69 o 
 -14   4   1        6.78       23.73     16.88 o 
 -13   4   1      320.25      281.12     30.93 o 
 -12   4   1      817.64      753.83     85.79 o 
 -11   4   1      967.35      909.98    140.15 o 
 -10   4   1      455.84      537.46     43.13 o 
  -9   4   1     1258.08     1197.82     64.90 o 
  -8   4   1      458.78      486.00     21.47 o 
  -7   4   1     4540.83     4401.91    101.79 o 
  -6   4   1       55.80       61.05     10.49 o 
  -5   4   1     3460.52     3284.21     76.78 o 
  -4   4   1      293.02      257.87     16.28 o 
  -3   4   1       40.62       20.65     11.30 o 
  -2   4   1      773.54      723.47     18.11 o 
  -1   4   1      890.93      857.14     24.43 o 
   0   4   1     1766.26     1628.82     38.70 o 
   1   4   1        0.64        0.14      5.49 o 
   2   4   1        9.75       11.83      4.17 o 
   3   4   1     1686.24     1911.53     44.49 o 
   4   4   1      169.35      134.33      8.41 o 
   5   4   1     5333.63     5688.39    120.67 o 
   6   4   1     2013.75     1971.83     47.69 o 
   7   4   1      622.62      639.07     20.66 o 
   8   4   1      693.63      656.50     33.95 o 
   9   4   1    17267.69    17656.50    458.90 o 
  10   4   1      132.40      123.98     25.37 o 
  11   4   1     1107.67     1083.29     69.03 o 
  12   4   1       49.41       52.09     18.50 o 
  13   4   1     1043.48      909.39     50.31 o 
  14   4   1       32.97       20.19     18.13 o 
  15   4   1      811.09      784.90     91.98 o 
  16   4   1       30.66       21.86     18.43 o 
 -15   5   1       21.06       44.12     18.55 o 
 -14   5   1       59.51       56.23     18.88 o 
 -13   5   1        0.36       31.37     14.16 o 
 -12   5   1      281.49      314.20     30.18 o 
 -11   5   1      996.26      975.79     51.78 o 
 -10   5   1      138.99      120.16     21.15 o 
  -9   5   1     1297.67     1201.15     48.91 o 
  -8   5   1       27.76       26.97      8.18 o 
  -7   5   1      184.60      224.94     14.86 o 
  -6   5   1       84.48       77.63     10.22 o 
  -5   5   1      371.84      407.60     18.58 o 
  -4   5   1       26.91       23.37     12.04 o 
  -3   5   1     3561.14     3816.11     86.67 o 
  -2   5   1      414.01      365.06     12.31 o 
  -1   5   1      799.41      975.62     27.87 o 
   0   5   1       10.53        7.01      4.30 o 
   1   5   1     1767.99     1808.07     43.09 o 
   2   5   1      492.41      501.84     16.90 o 
   3   5   1     2217.14     2550.68     58.32 o 
   4   5   1      138.78      108.03      8.54 o 
   5   5   1     8696.39     9151.89    189.76 o 
   6   5   1       42.54       44.37      6.56 o 
   7   5   1     1078.01     1055.61     30.50 o 
   8   5   1      416.39      338.26     23.58 o 
   9   5   1      711.60      623.98     45.62 o 
  10   5   1      701.90      673.12     50.73 o 
  11   5   1     3838.25     3795.81    167.00 o 
  12   5   1       63.26       96.08     28.66 o 
  13   5   1     1284.04     1064.04     73.48 o 
  14   5   1        5.79       -1.21     22.74 o 
  15   5   1      114.14       83.30     32.03 o 
  16   5   1        8.03       -7.72     15.45 o 
 -15   6   1      416.22      475.00     41.69 o 
 -14   6   1        3.60        5.49     13.47 o 
 -13   6   1      549.10      574.50     41.92 o 
 -12   6   1       24.46       47.37     15.81 o 
 -11   6   1     7589.01     7677.92    226.94 o 
 -10   6   1       31.83       60.57     33.71 o 
  -9   6   1     2018.00     1885.66     55.55 o 
  -8   6   1       72.50       76.41     11.00 o 
  -7   6   1     2284.98     2253.11     60.94 o 
  -6   6   1       20.93       17.51      8.91 o 
  -5   6   1     5001.71     5131.31    115.66 o 
  -4   6   1       77.39       55.09      9.46 o 
  -3   6   1     3719.57     4364.23     84.97 o 
  -2   6   1      176.83      157.82      8.91 o 
  -1   6   1      428.64      324.67     14.98 o 
   0   6   1      784.10      830.38     26.57 o 
   1   6   1      133.24       59.31      7.16 o 
   2   6   1       25.51       13.28      5.35 o 
   3   6   1    19452.42    20506.09    471.00 o 
   4   6   1      203.46      218.52     13.39 o 
   5   6   1     6429.71     6588.43    140.49 o 
   6   6   1       75.82      107.38     12.15 o 
   7   6   1       31.60       24.18      6.26 o 
   8   6   1      422.42      508.27     31.42 o 
   9   6   1     4028.72     4078.94    124.12 o 
  10   6   1      340.03      343.53     27.06 o 
  11   6   1      131.64      176.74     22.64 o 
  12   6   1        0.76       39.37     20.32 o 
  13   6   1      262.24      248.61     26.90 o 
  14   6   1        1.19       13.48     20.45 o 
  15   6   1      763.44      776.62     84.98 o 
 -14   7   1      270.11      255.07     32.53 o 
 -13   7   1     1922.18     2031.12     88.09 o 
 -12   7   1      290.27      280.19     29.14 o 
 -11   7   1      147.31      159.09     23.89 o 
 -10   7   1      483.78      507.24     31.76 o 
  -9   7   1     1330.87     1255.63     54.16 o 
  -8   7   1       26.36       27.79      8.73 o 
  -7   7   1     1729.79     1624.05     48.74 o 
  -6   7   1        0.09       -1.61      5.73 o 
  -5   7   1      433.57      330.47     17.93 o 
  -4   7   1        1.86        0.54      7.07 o 
  -3   7   1      409.53      304.64     12.97 o 
  -2   7   1     1106.69     1163.37     40.95 o 
  -1   7   1     3363.32     3166.08    139.83 o 
   0   7   1     1417.45     1386.79     69.20 o 
   1   7   1      218.73      151.58     14.67 o 
   2   7   1     1190.35     1169.23     32.70 o 
   3   7   1     1426.22     1645.86     46.26 o 
   4   7   1      242.38      217.05     12.95 o 
   5   7   1       15.76       35.13      7.01 o 
   6   7   1      477.37      445.88     36.72 o 
   7   7   1     2268.41     2463.97     61.29 o 
   8   7   1       99.25      109.86     16.96 o 
   9   7   1      200.68      192.74     20.52 o 
  10   7   1        1.66        6.30     10.77 o 
  11   7   1       99.32      136.11     31.56 o 
  12   7   1        1.73       15.99     14.50 o 
  13   7   1      123.02      151.87     46.36 o 
  14   7   1      401.31      477.98     37.14 o 
  15   7   1       76.71       58.81     29.74 o 
 -14   8   1       60.06      101.10     25.77 o 
 -13   8   1      707.68      655.54     45.54 o 
 -12   8   1       24.61       30.73     19.98 o 
 -11   8   1       95.86      120.88     29.74 o 
 -10   8   1       55.97       56.85     11.67 o 
  -9   8   1    13252.02    14066.83    301.61 o 
  -8   8   1      334.56      307.85     20.64 o 
  -7   8   1     1455.58     1412.47     45.65 o 
  -6   8   1      275.04      237.18     16.91 o 
  -5   8   1       88.62       60.87     18.56 o 
  -4   8   1      321.98      345.95     14.57 o 
  -3   8   1       55.66       27.11      8.72 o 
  -2   8   1       31.22       33.55      8.08 o 
  -1   8   1       86.93       26.88     15.07 o 
   0   8   1      123.89      127.69     11.23 o 
   1   8   1     2102.78     2082.05     52.85 o 
   2   8   1      203.58      197.56     12.47 o 
   3   8   1     3615.12     3854.53     87.69 o 
   4   8   1      117.72      122.02     13.38 o 
   5   8   1        0.05        1.47      5.64 o 
   6   8   1       20.75       13.40      6.74 o 
   7   8   1      715.31      705.98     43.10 o 
   8   8   1       12.91        8.28     11.82 o 
   9   8   1      998.24      999.42     61.03 o 
  10   8   1      167.06      184.71     23.09 o 
  11   8   1      450.34      465.93     33.04 o 
  12   8   1        0.73       20.99     23.15 o 
  13   8   1      743.24      693.98     63.65 o 
  14   8   1      340.75      388.50     50.73 o 
  15   8   1      253.95      269.95     45.08 o 
 -14   9   1        4.13       44.82     21.67 o 
 -13   9   1      528.06      721.41     61.03 o 
 -12   9   1       18.74       27.52     20.59 o 
 -11   9   1        6.88        2.42     11.86 o 
 -10   9   1      399.75      330.49     26.04 o 
  -9   9   1     2784.40     2829.73     79.09 o 
  -8   9   1      511.70      481.16     25.80 o 
  -7   9   1    17719.28    17517.04    386.12 o 
  -6   9   1       14.36       18.54      8.34 o 
  -5   9   1      196.32      197.99     17.07 o 
  -4   9   1       74.24       64.99     14.55 o 
  -3   9   1      299.44      451.94     24.94 o 
  -2   9   1      177.03      208.00     14.52 o 
  -1   9   1      526.10      614.56     24.45 o 
   0   9   1      119.97      149.67     12.82 o 
   1   9   1     3872.00     3535.42     83.40 o 
   2   9   1      174.62      172.14     12.45 o 
   3   9   1     1096.70     1149.52     42.79 o 
   4   9   1        1.92        5.30      6.16 o 
   5   9   1       24.76       46.53      9.01 o 
   6   9   1       77.11       85.34     10.96 o 
   7   9   1      948.88     1025.14     44.15 o 
   8   9   1      231.77      215.31     21.76 o 
   9   9   1     1529.57     1383.78     85.72 o 
  10   9   1       25.21       33.91     22.07 o 
  11   9   1      892.76     1001.33     74.69 o 
  12   9   1      450.93      533.57     54.50 o 
  13   9   1       81.10      134.57     34.85 o 
  14   9   1      493.94      606.24     63.25 o 
 -13  10   1      246.65      289.44     31.52 o 
 -12  10   1       58.27       50.55     17.52 o 
 -11  10   1     1838.25     2080.53    112.10 o 
 -10  10   1        4.82        7.42     10.46 o 
  -9  10   1     1158.54     1142.52     43.58 o 
  -8  10   1       10.71       14.28      8.36 o 
  -7  10   1       74.30       67.35     16.57 o 
  -6  10   1       13.66       -0.84      8.10 o 
  -5  10   1     2332.57     2084.18     59.76 o 
  -4  10   1        1.82        6.83      7.62 o 
  -3  10   1     2904.94     2976.88    101.83 o 
  -2  10   1        6.83        8.26      8.33 o 
  -1  10   1     1824.12     1834.19     51.83 o 
   0  10   1       14.03       13.49      7.22 o 
   1  10   1     1339.30     1406.32     41.40 o 
   2  10   1      161.57      150.47     12.49 o 
   3  10   1      120.44       98.79     11.27 o 
   4  10   1      655.23      626.76     24.69 o 
   5  10   1       25.58       19.32     10.30 o 
   6  10   1      553.80      609.74     31.70 o 
   7  10   1       77.67       93.09     15.09 o 
   8  10   1      910.97      909.29     66.48 o 
   9  10   1     2276.08     2237.90    121.79 o 
  10  10   1       43.76      115.33     32.97 o 
  11  10   1     1682.46     1628.56    102.68 o 
  12  10   1       40.94       67.82     29.07 o 
  13  10   1      472.90      515.94     59.21 o 
  14  10   1      391.25      405.06     55.17 o 
 -12  11   1       59.74       87.98     24.56 o 
 -11  11   1      599.70      650.71     43.97 o 
 -10  11   1       16.12       40.91     11.39 o 
  -9  11   1      820.98      774.67     60.75 o 
  -8  11   1      126.48      140.81     17.50 o 
  -7  11   1     1935.62     1927.39     59.58 o 
  -6  11   1       21.10       22.53     10.80 o 
  -5  11   1     2451.64     2286.26     65.29 o 
  -4  11   1       34.42       42.66     11.74 o 
  -3  11   1        6.70        4.45      8.42 o 
  -2  11   1       57.24       51.10     12.80 o 
  -1  11   1      338.93      291.18     18.46 o 
   0  11   1      140.15      143.82     13.72 o 
   1  11   1     3020.53     3286.63     94.81 o 
   2  11   1       68.64       53.43     14.74 o 
   3  11   1    14868.39    15445.66    397.56 o 
   4  11   1        0.68        7.01     10.18 o 
   5  11   1      648.52      601.69     33.40 o 
   6  11   1       21.05       15.79     10.79 o 
   7  11   1     2636.93     2554.00    130.67 o 
   8  11   1      310.33      361.86     43.47 o 
   9  11   1      656.62      545.55     54.10 o 
  10  11   1        7.40       -9.49     18.97 o 
  11  11   1        2.37       23.01     23.95 o 
  12  11   1       57.13       86.39     31.09 o 
  13  11   1      626.29      677.29     67.55 o 
 -12  12   1       29.53       36.88     15.63 o 
 -11  12   1        0.57       15.44     14.73 o 
 -10  12   1        8.91        2.86     10.84 o 
  -9  12   1      163.18      169.68     20.24 o 
  -8  12   1       75.31       77.77     14.67 o 
  -7  12   1       59.80       49.45     15.18 o 
  -6  12   1       31.46       28.25     10.47 o 
  -5  12   1     1199.54     1105.08     40.94 o 
  -4  12   1      119.75      135.70     16.50 o 
  -3  12   1       95.19       67.64     17.46 o 
  -2  12   1       33.08       21.97     10.58 o 
  -1  12   1     2903.43     3017.16    177.50 o 
   0  12   1      227.11      223.54     46.63 o 
   1  12   1     7842.69     7999.49    221.62 o 
   2  12   1     2714.95     2844.04     95.04 o 
   3  12   1      689.11      718.11     39.52 o 
   4  12   1      558.30      467.11     30.69 o 
   5  12   1     2096.37     2003.89     82.63 o 
   6  12   1      242.81      275.26     24.25 o 
   7  12   1       53.69       90.43     28.13 o 
   8  12   1        2.21       53.42     25.16 o 
   9  12   1     1073.38      882.24     71.32 o 
  10  12   1        9.14       -8.81     17.63 o 
  11  12   1       86.56       49.25     26.51 o 
  12  12   1      125.22      175.21     41.45 o 
  13  12   1        7.15       25.03     32.03 o 
 -11  13   1       76.12       87.29     20.53 o 
 -10  13   1       41.36       52.46     13.70 o 
  -9  13   1     4342.07     4213.40    127.57 o 
  -8  13   1      101.59      111.15     16.09 o 
  -7  13   1      591.19      569.00     29.71 o 
  -6  13   1       50.90       62.49     13.94 o 
  -5  13   1     1353.44     1410.83     80.74 o 
  -4  13   1      108.23      144.61     35.32 o 
  -3  13   1     2524.10     2155.89    100.52 o 
  -2  13   1      658.30      611.30     39.02 o 
  -1  13   1     2351.41     2218.41     83.25 o 
   0  13   1      391.21      420.00     37.88 o 
   1  13   1     2415.28     2312.89     84.73 o 
   2  13   1      164.89      181.27     24.79 o 
   3  13   1       97.29       99.00     20.93 o 
   4  13   1      274.42      295.61     39.56 o 
   5  13   1      516.78      467.31     31.65 o 
   6  13   1       32.71       45.60     14.35 o 
   7  13   1       43.55       53.96     27.86 o 
   8  13   1      228.34      221.10     42.66 o 
   9  13   1      112.31      119.23     36.06 o 
  10  13   1      218.59      241.82     45.48 o 
  11  13   1       41.64      104.83     34.18 o 
  12  13   1       45.46       55.17     33.24 o 
 -10  14   1       24.83       48.80     22.07 o 
  -9  14   1      160.15      150.29     26.38 o 
  -8  14   1        0.11        9.29     18.23 o 
  -7  14   1        0.07       19.87     14.50 o 
  -6  14   1      212.62      210.90     26.17 o 
  -5  14   1      308.74      289.40     29.74 o 
  -4  14   1        7.26       22.40     13.90 o 
  -3  14   1     5706.84     5558.27    169.49 o 
  -2  14   1      297.91      291.45     28.71 o 
  -1  14   1        5.54       -7.43     14.87 o 
   0  14   1       82.97      118.62     22.88 o 
   1  14   1     2445.05     2191.31     83.81 o 
   2  14   1       52.45       42.45     18.17 o 
   3  14   1      980.48      940.04     55.31 o 
   4  14   1      134.86      147.46     23.47 o 
   5  14   1        5.16       18.69     13.96 o 
   6  14   1        8.34       16.15     13.43 o 
   7  14   1      445.25      455.38     52.35 o 
   8  14   1       83.75      111.69     34.45 o 
   9  14   1      102.90       83.70     32.57 o 
  10  14   1        1.60        3.50     25.43 o 
  11  14   1      713.24      749.55     73.34 o 
  -9  15   1       80.66      110.84     27.18 o 
  -8  15   1       47.30       32.43     16.55 o 
  -7  15   1       46.61       85.24     21.49 o 
  -6  15   1      104.15      100.13     21.67 o 
  -5  15   1      133.92      160.08     25.16 o 
  -4  15   1      689.08      617.88     41.86 o 
  -3  15   1       73.72       88.92     20.15 o 
  -2  15   1       62.16       45.83     18.38 o 
  -1  15   1       27.41       58.14     18.90 o 
   0  15   1       54.27       47.41     16.69 o 
   1  15   1     2748.71     2961.24    105.78 o 
   2  15   1       72.08       79.52     20.63 o 
   3  15   1       44.66       54.07     18.04 o 
   4  15   1        3.03       17.37     14.04 o 
   5  15   1      876.74      933.51     49.64 o 
   6  15   1      283.33      316.36     28.15 o 
   7  15   1      296.49      305.47     44.81 o 
   8  15   1      132.00      172.52     42.79 o 
   9  15   1        0.11       -9.15     24.36 o 
  10  15   1      352.47      465.61     59.88 o 
  -7  16   1      123.09       95.39     22.32 o 
  -6  16   1       22.24       47.81     17.87 o 
  -5  16   1     2570.61     2598.16    101.41 o 
  -4  16   1      310.93      343.99     32.05 o 
  -3  16   1      362.16      317.70     46.70 o 
  -2  16   1        0.06       17.17     17.63 o 
  -1  16   1     3094.59     3088.20    111.60 o 
   0  16   1      298.48      363.93     33.81 o 
   1  16   1        4.24       -4.69     12.79 o 
   2  16   1       26.86       18.28     14.51 o 
   3  16   1       15.20       12.89     14.96 o 
   4  16   1        5.12       27.04     15.81 o 
   5  16   1      120.61      147.81     28.80 o 
   6  16   1      214.62      273.10     28.59 o 
   7  16   1     1070.87     1052.61     86.12 o 
   8  16   1      239.69      250.84     51.41 o 
   9  16   1       21.91       41.99     33.10 o 
  -6  17   1      134.26      172.15     45.42 o 
  -5  17   1      461.93      389.12     35.90 o 
  -4  17   1       90.30       77.10     21.10 o 
  -3  17   1      568.70      570.71     41.85 o 
  -2  17   1      196.40      249.40     34.37 o 
  -1  17   1     1095.87     1007.35     80.20 o 
   0  17   1       21.94       47.71     21.33 o 
   1  17   1       24.96       25.01     17.64 o 
   2  17   1        0.37       -1.88     14.81 o 
   3  17   1      589.02      704.16    103.69 o 
   4  17   1      336.56      389.56     34.81 o 
   5  17   1       30.25       47.59     44.81 o 
   6  17   1     2490.57     2413.51    146.01 o 
   7  17   1       86.30      144.80     45.89 o 
  -3  18   1      449.59      474.99     40.10 o 
  -2  18   1       12.00        0.71     17.83 o 
  -1  18   1      613.90      622.12     94.80 o 
   0  18   1      129.32      127.01     26.21 o 
   1  18   1      130.79      185.62     30.64 o 
   2  18   1        7.29        5.73     17.03 o 
   3  18   1       81.31      104.71     26.09 o 
   4  18   1       59.89      105.74     25.39 o 
   5  18   1     2991.11     3012.21    172.79 o 
  -4 -18   2       57.18       82.67     45.62 o 
  -3 -18   2        0.37       -9.82     19.65 o 
  -2 -18   2      901.30      932.92     56.22 o 
  -1 -18   2        0.45       -4.18     42.73 o 
   0 -18   2       77.98       99.85     24.92 o 
   1 -18   2       61.63       78.96     40.03 o 
   2 -18   2      187.25      223.04     53.96 o 
   3 -18   2       24.74       42.26     17.54 o 
  -7 -17   2      308.98      345.71     53.83 o 
  -6 -17   2       77.47      120.68     24.96 o 
  -5 -17   2       96.81      118.66     23.51 o 
  -4 -17   2       18.42       30.56     16.02 o 
  -3 -17   2      107.97      114.44     26.78 o 
  -2 -17   2       13.87       66.25     20.48 o 
  -1 -17   2        4.02       37.14     16.75 o 
   0 -17   2      234.75      253.99     31.40 o 
   1 -17   2       20.20       31.81     17.14 o 
   2 -17   2        5.66       33.32     17.98 o 
   3 -17   2      269.06      302.54     32.19 o 
   4 -17   2        0.26       -3.80     13.03 o 
   5 -17   2       13.46       24.96     27.45 o 
   6 -17   2       13.19       33.20     17.34 o 
  -8 -16   2      937.50      752.65     73.21 o 
  -7 -16   2      105.18      151.66     41.45 o 
  -6 -16   2       77.62       66.56     20.26 o 
  -5 -16   2       43.82       38.65     42.93 o 
  -4 -16   2      124.60      164.57     25.89 o 
  -3 -16   2       13.17       16.04     16.01 o 
  -2 -16   2      471.14      498.21     38.44 o 
  -1 -16   2       20.39        5.31     31.56 o 
   0 -16   2     1255.62     1206.09     61.87 o 
   1 -16   2       87.18       85.08     23.30 o 
   2 -16   2       62.17       34.02     26.17 o 
   3 -16   2        1.90       15.02     15.21 o 
   4 -16   2     1396.68     1396.09     67.87 o 
   5 -16   2        5.54       -6.49     12.98 o 
   6 -16   2        0.04       21.95     15.98 o 
   7 -16   2       39.64       85.21     21.19 o 
  -9 -15   2      288.59      277.75     46.96 o 
  -8 -15   2      230.93      205.08     47.23 o 
  -7 -15   2      143.69      124.88     36.20 o 
  -6 -15   2        0.17       -0.06     15.00 o 
  -5 -15   2       90.38       76.78     35.86 o 
  -4 -15   2      381.80      339.52     41.58 o 
  -3 -15   2       28.03       26.05     19.85 o 
  -2 -15   2       41.35       34.20     17.76 o 
  -1 -15   2      118.62      116.14     22.65 o 
   0 -15   2      102.14      115.60     32.50 o 
   1 -15   2       37.68       51.05     18.74 o 
   2 -15   2       29.12       51.74     20.86 o 
   3 -15   2      216.45      200.35     33.64 o 
   4 -15   2       60.35       62.93     25.97 o 
   5 -15   2      113.84      165.80     27.51 o 
   6 -15   2      898.59      898.09     52.34 o 
   7 -15   2        6.46       16.96     13.56 o 
   8 -15   2       91.31       66.48     23.62 o 
   9 -15   2        0.75       31.05     17.76 o 
 -11 -14   2      735.58      766.51     75.63 o 
 -10 -14   2       50.38       71.99     31.62 o 
  -9 -14   2      144.49      124.88     37.01 o 
  -8 -14   2      423.03      366.16     49.93 o 
  -7 -14   2        6.87       31.22     27.59 o 
  -6 -14   2       65.26       69.16     18.38 o 
  -5 -14   2      283.21      267.50     27.13 o 
  -4 -14   2       29.49       23.44     15.52 o 
  -3 -14   2       79.22       96.47     19.95 o 
  -2 -14   2     2829.33     2761.40    115.33 o 
  -1 -14   2      330.90      232.89     27.31 o 
   0 -14   2     2317.61     2280.34    167.27 o 
   1 -14   2      215.79      211.84     59.35 o 
   2 -14   2     5069.89     4893.61    181.67 o 
   3 -14   2      845.34      851.47    130.13 o 
   4 -14   2       23.34       22.13     18.37 o 
   5 -14   2      581.30      612.08     41.11 o 
   6 -14   2     1709.40     1662.59     75.90 o 
   7 -14   2      126.18      192.89     28.57 o 
   8 -14   2      175.92      186.09     27.39 o 
   9 -14   2      149.11      198.86     29.10 o 
  10 -14   2       80.52       79.60     20.25 o 
 -11 -13   2       37.07       41.58     31.09 o 
 -10 -13   2      405.46      399.81     52.08 o 
  -9 -13   2      395.89      368.05     49.52 o 
  -8 -13   2        8.26       -9.42     20.72 o 
  -7 -13   2       26.10       19.11     21.93 o 
  -6 -13   2       59.30       37.81     19.98 o 
  -5 -13   2        0.34       23.00     12.71 o 
  -4 -13   2     1510.16     1377.43     59.34 o 
  -3 -13   2     1188.87     1121.78     52.69 o 
  -2 -13   2     4978.16     4926.01    213.09 o 
  -1 -13   2      339.37      359.64     30.71 o 
   0 -13   2     3827.00     3683.23    119.85 o 
   1 -13   2       29.62        4.82     18.03 o 
   2 -13   2      748.50      771.20     51.88 o 
   3 -13   2        7.28       22.34     14.99 o 
   4 -13   2      480.09      551.33     37.65 o 
   5 -13   2       69.94       85.98     20.17 o 
   6 -13   2        0.06        1.99     12.04 o 
   7 -13   2       60.79      111.62     30.82 o 
   8 -13   2      836.56      826.41     86.80 o 
   9 -13   2       36.51       45.79     15.32 o 
  10 -13   2        1.50        0.79     13.61 o 
  11 -13   2       94.63      175.48     44.14 o 
 -12 -12   2        0.06       -5.92     27.32 o 
 -11 -12   2      223.58      250.57     48.58 o 
 -10 -12   2      334.61      285.42     42.79 o 
  -9 -12   2       65.26       55.31     27.59 o 
  -8 -12   2      114.05       52.62     27.72 o 
  -7 -12   2      294.32      260.24     41.92 o 
  -6 -12   2     1771.98     1578.48     63.15 o 
  -5 -12   2      579.38      555.05     34.56 o 
  -4 -12   2     2669.28     2532.15    218.00 o 
  -3 -12   2     1001.21      950.37     46.29 o 
  -2 -12   2     8737.79     8973.06    245.27 o 
  -1 -12   2       11.57       22.92     14.77 o 
   0 -12   2        7.07       16.16     13.29 o 
   1 -12   2        1.70       -5.86     18.97 o 
   2 -12   2       41.85       52.27     13.94 o 
   3 -12   2      284.34      255.99     27.12 o 
   4 -12   2      783.55      733.76     41.67 o 
   5 -12   2        0.76       -4.66     10.41 o 
   6 -12   2     2254.51     2205.02     82.96 o 
   7 -12   2      217.25      236.37     23.36 o 
   8 -12   2       70.16       83.80     18.01 o 
   9 -12   2      162.25      161.08     19.71 o 
  10 -12   2     1077.33     1078.44     44.42 o 
  11 -12   2       16.17       11.05     14.40 o 
  12 -12   2     1958.36     2034.39    101.40 o 
 -13 -11   2       31.22      104.02     35.53 o 
 -12 -11   2      277.05      326.20     48.31 o 
 -11 -11   2      314.52      336.69     46.56 o 
 -10 -11   2       31.96       36.87     22.47 o 
  -9 -11   2        0.86        6.06     21.80 o 
  -8 -11   2     1101.93      877.40     68.63 o 
  -7 -11   2        3.37        2.65     10.21 o 
  -6 -11   2      138.02      154.38     20.98 o 
  -5 -11   2      124.70      126.72     19.06 o 
  -4 -11   2    11540.77    11824.94    311.21 o 
  -3 -11   2      890.45      767.34     39.27 o 
  -2 -11   2      116.14       62.93     16.45 o 
  -1 -11   2      209.65      223.09     22.69 o 
   0 -11   2     1641.11     1677.41     85.59 o 
   1 -11   2       10.89       22.35     12.92 o 
   2 -11   2     2611.34     2612.97     71.88 o 
   3 -11   2        7.08       10.61      8.92 o 
   4 -11   2       18.66       35.48     10.61 o 
   5 -11   2       13.15       20.85      9.69 o 
   6 -11   2     7021.15     7124.15    163.44 o 
   7 -11   2       92.55       99.28     14.32 o 
   8 -11   2      832.41      791.98     34.59 o 
   9 -11   2      363.17      359.90     23.68 o 
  10 -11   2     1022.34     1016.12    113.29 o 
  11 -11   2        3.19       21.25     36.80 o 
  12 -11   2      436.53      441.86     36.85 o 
 -13 -10   2       84.69       70.92     32.84 o 
 -12 -10   2      229.76      277.62     42.25 o 
 -11 -10   2      148.42      146.55     34.85 o 
 -10 -10   2      180.64      197.01     40.77 o 
  -9 -10   2      316.83      284.48     40.77 o 
  -8 -10   2       25.60       46.16     25.57 o 
  -7 -10   2       47.34       59.97     14.61 o 
  -6 -10   2     3425.10     3467.98    106.93 o 
  -5 -10   2      951.96      866.94     40.73 o 
  -4 -10   2     1077.01      910.65     41.75 o 
  -3 -10   2       23.41       38.18     12.25 o 
  -2 -10   2     3685.24     3777.58    114.08 o 
  -1 -10   2      282.72      287.69     28.33 o 
   0 -10   2       23.18       26.61     11.44 o 
   1 -10   2        0.35        7.93      9.61 o 
   2 -10   2      767.08      847.27     26.09 o 
   3 -10   2      128.99      130.78     11.54 o 
   4 -10   2     3339.28     3549.44     76.30 o 
   5 -10   2       27.92       26.72      9.89 o 
   6 -10   2     1169.05     1234.82     42.50 o 
   7 -10   2        0.02       -4.15      8.29 o 
   8 -10   2     3488.42     3610.01     94.12 o 
   9 -10   2       35.05       44.08     11.84 o 
  10 -10   2      185.09      212.36     19.00 o 
  11 -10   2       14.52       23.47     13.91 o 
  12 -10   2      104.89      101.14     22.41 o 
  13 -10   2        0.40        7.93     15.71 o 
 -14  -9   2        1.67       16.28     26.38 o 
 -13  -9   2       66.33       81.55     30.55 o 
 -12  -9   2       23.22        6.46     21.67 o 
 -11  -9   2     1353.95     1331.17     89.76 o 
 -10  -9   2      455.71      424.43     47.50 o 
  -9  -9   2       18.21        9.96     18.97 o 
  -8  -9   2      388.92      384.74     43.47 o 
  -7  -9   2      211.99      222.62     20.20 o 
  -6  -9   2     3695.83     3752.72    111.96 o 
  -5  -9   2      162.60      172.05     18.46 o 
  -4  -9   2     2316.73     2453.83     79.11 o 
  -3  -9   2        5.81       12.12      9.06 o 
  -2  -9   2     6058.88     6519.75    178.01 o 
  -1  -9   2        0.08       -0.88      7.98 o 
   0  -9   2      135.14      131.72      9.75 o 
   1  -9   2      244.74      242.87     25.30 o 
   2  -9   2    10220.04    10851.23    201.13 o 
   3  -9   2       28.36       35.56      6.96 o 
   4  -9   2        6.55       12.58      5.80 o 
   5  -9   2        1.29        4.56      5.86 o 
   6  -9   2     8160.97     8176.99    180.82 o 
   7  -9   2        4.30        4.29      8.41 o 
   8  -9   2        0.07        2.24      7.38 o 
   9  -9   2     2076.20     2066.42     88.20 o 
  10  -9   2      324.99      366.03     23.38 o 
  11  -9   2        1.32       20.86     13.86 o 
  12  -9   2      167.46      216.55     28.03 o 
  13  -9   2       25.29       74.43     20.03 o 
  14  -9   2      946.29     1043.39    115.80 o 
 -14  -8   2      631.53      566.54     61.36 o 
 -13  -8   2       55.14       22.07     22.20 o 
 -12  -8   2       95.40       41.18     23.01 o 
 -11  -8   2       59.74       48.85     23.01 o 
 -10  -8   2     1125.87      976.17     73.34 o 
  -9  -8   2     1474.96     1329.28     84.91 o 
  -8  -8   2        4.35        4.98     16.55 o 
  -7  -8   2       33.60       60.13     12.28 o 
  -6  -8   2       94.18      148.93     20.93 o 
  -5  -8   2      242.41      240.35     13.83 o 
  -4  -8   2      320.57      266.29     12.78 o 
  -3  -8   2      232.81      221.13     18.34 o 
  -2  -8   2     4969.30     5280.44    145.52 o 
  -1  -8   2        0.71        6.34      7.91 o 
   0  -8   2     3436.80     3565.30    136.07 o 
   1  -8   2      752.99      793.81     25.79 o 
   2  -8   2     7299.83     8111.40    152.10 o 
   3  -8   2     1586.49     1654.67     39.81 o 
   4  -8   2      366.47      407.59     16.80 o 
   5  -8   2       25.79       27.47      7.28 o 
   6  -8   2      967.13     1002.94     35.19 o 
   7  -8   2       77.64       80.16     15.34 o 
   8  -8   2     2691.95     2725.91     73.67 o 
   9  -8   2        0.00        2.51      7.62 o 
  10  -8   2     1024.29      944.24     49.63 o 
  11  -8   2      408.08      398.42     58.81 o 
  12  -8   2      301.51      337.59     31.59 o 
  13  -8   2        0.07        7.23     43.87 o 
  14  -8   2      381.51      308.05     35.06 o 
 -15  -7   2      207.35      212.08     47.10 o 
 -14  -7   2      114.22      138.20     36.33 o 
 -13  -7   2      608.44      600.45     59.75 o 
 -12  -7   2      394.89      447.31     50.19 o 
 -11  -7   2      643.76      561.02     53.56 o 
 -10  -7   2     3374.89     3008.84     98.87 o 
  -9  -7   2      185.54      198.42     34.38 o 
  -8  -7   2     2903.14     3059.32     95.73 o 
  -7  -7   2       37.34       48.22      8.94 o 
  -6  -7   2      176.17      145.73     11.63 o 
  -5  -7   2     1635.55     1569.03     41.64 o 
  -4  -7   2      191.01      120.37      9.37 o 
  -3  -7   2       13.08       23.58      8.45 o 
  -2  -7   2      155.77      147.52     14.59 o 
  -1  -7   2       96.54      126.06     14.60 o 
   0  -7   2       92.84      191.37     14.59 o 
   1  -7   2      292.40      309.52     14.02 o 
   2  -7   2     7197.05     8522.19    158.19 o 
   3  -7   2      106.08      113.13      9.21 o 
   4  -7   2     2004.64     1840.54     43.03 o 
   5  -7   2       27.65       29.29      7.89 o 
   6  -7   2       83.53      129.66     12.81 o 
   7  -7   2      108.73      116.46     13.43 o 
   8  -7   2     8655.04     8761.83    430.07 o 
   9  -7   2     1252.24     1192.47     41.57 o 
  10  -7   2        0.61       -4.12     13.05 o 
  11  -7   2        0.53       -0.69     11.65 o 
  12  -7   2     1918.58     1866.89     83.23 o 
  13  -7   2       57.61       59.69     28.13 o 
  14  -7   2      991.69     1100.86    113.31 o 
  15  -7   2        0.39       -7.18     14.37 o 
 -15  -6   2       90.27       96.76     32.57 o 
 -14  -6   2       29.11       48.71     23.55 o 
 -13  -6   2       90.85       95.90     20.15 o 
 -12  -6   2      578.80      529.15     70.18 o 
 -11  -6   2     1326.21     1137.20     51.90 o 
 -10  -6   2        0.09        8.95     10.75 o 
  -9  -6   2      377.04      362.16     25.41 o 
  -8  -6   2     1125.87     1058.67     44.09 o 
  -7  -6   2       88.50      106.31     10.47 o 
  -6  -6   2     3493.72     3767.58     86.44 o 
  -5  -6   2      192.21      181.56     15.36 o 
  -4  -6   2     2374.72     2216.00     53.01 o 
  -3  -6   2      281.76      356.06     14.66 o 
  -2  -6   2    25131.12    27166.63    667.30 o 
  -1  -6   2       76.05      113.19     15.48 o 
   0  -6   2      426.40      369.74     13.54 o 
   1  -6   2       15.67       10.40      9.35 o 
   2  -6   2      891.20      881.07     23.33 o 
   3  -6   2     1120.97     1245.94     30.63 o 
   4  -6   2     2996.68     3107.35     64.47 o 
   5  -6   2      549.30      526.48     21.72 o 
   6  -6   2      193.20      224.71     15.00 o 
   7  -6   2        1.73       -2.64      5.27 o 
   8  -6   2      312.95      321.82     21.87 o 
   9  -6   2      137.92      137.03     14.46 o 
  10  -6   2     1635.42     1566.71     65.94 o 
  11  -6   2      135.32      125.88     21.89 o 
  12  -6   2      713.02      697.50     43.74 o 
  13  -6   2      213.31      219.14     43.20 o 
  14  -6   2      612.19      576.81     43.38 o 
  15  -6   2        7.05       11.16     16.93 o 
 -15  -5   2        2.99        9.15     24.09 o 
 -14  -5   2      146.12      118.56     31.76 o 
 -13  -5   2      308.65      263.63     46.09 o 
 -12  -5   2     1302.29     1099.09     54.08 o 
 -11  -5   2      712.74      745.44     41.57 o 
 -10  -5   2       25.36       14.13     15.07 o 
  -9  -5   2     1079.28     1021.43     44.85 o 
  -8  -5   2      161.35      153.05     15.94 o 
  -7  -5   2      431.00      454.76     18.97 o 
  -6  -5   2      123.28      119.71     10.32 o 
  -5  -5   2     1315.69     1527.72     66.33 o 
  -4  -5   2    27863.86    33741.48    673.71 o 
  -3  -5   2     2231.46     2286.86     52.83 o 
  -2  -5   2      390.69      479.90     22.32 o 
  -1  -5   2        0.63        1.36      5.17 o 
   0  -5   2     2671.27     2532.86     56.92 o 
   1  -5   2       85.81       95.07      7.75 o 
   2  -5   2      158.79      180.49      9.46 o 
   3  -5   2      327.54      315.45     12.59 o 
   4  -5   2       93.66      134.54      9.06 o 
   5  -5   2       10.53       13.56      5.65 o 
   6  -5   2      451.20      455.12     20.10 o 
   7  -5   2       40.21       54.77      9.09 o 
   8  -5   2       86.75       91.63     11.73 o 
   9  -5   2      377.65      374.03     20.12 o 
  10  -5   2      157.39      191.04     22.01 o 
  11  -5   2      128.21      141.46     37.48 o 
  12  -5   2      111.33      110.34     22.23 o 
  13  -5   2       43.83       12.13     25.70 o 
  14  -5   2      183.12      254.75     29.52 o 
  15  -5   2        8.37       14.01     16.32 o 
 -15  -4   2       32.91       37.97     19.57 o 
 -14  -4   2      235.93      267.26     30.06 o 
 -13  -4   2      214.06      202.64     43.06 o 
 -12  -4   2     1490.65     1377.97    214.64 o 
 -11  -4   2       53.82       30.42     14.35 o 
 -10  -4   2      147.55      174.36     21.03 o 
  -9  -4   2      629.18      567.06     32.67 o 
  -8  -4   2     1140.70     1107.91     45.95 o 
  -7  -4   2        0.02       10.90      6.95 o 
  -6  -4   2        0.93        5.29      5.65 o 
  -5  -4   2       96.97       99.27     10.74 o 
  -4  -4   2     9049.76     9592.84    197.42 o 
  -3  -4   2       31.52       29.37      4.82 o 
  -2  -4   2    48124.90    53808.36   1067.00 o 
  -1  -4   2      492.74      447.14     19.68 o 
   0  -4   2     2947.28     2888.92     69.36 o 
   1  -4   2       17.42        3.03      4.04 o 
   2  -4   2     3411.67     3880.22     74.13 o 
   3  -4   2      147.19      152.75      8.67 o 
   4  -4   2      768.84      668.52     22.33 o 
   5  -4   2      132.52      130.60     10.64 o 
   6  -4   2      236.71      282.12     14.99 o 
   7  -4   2       70.86       72.46      9.53 o 
   8  -4   2     1314.09     1281.40     39.40 o 
   9  -4   2      480.41      473.15     42.06 o 
  10  -4   2       32.35       51.64     14.61 o 
  11  -4   2      120.43      118.01     20.36 o 
  12  -4   2       30.63       13.05     16.48 o 
  13  -4   2       15.80       42.95     16.76 o 
  14  -4   2        0.86       -0.53     18.71 o 
  15  -4   2       61.28       20.88     16.76 o 
 -16  -3   2       19.56       62.36     21.29 o 
 -15  -3   2       63.47       20.64     16.99 o 
 -14  -3   2       87.63       89.00     22.83 o 
 -13  -3   2      531.37      560.76     39.26 o 
 -12  -3   2        0.08       -5.92     11.84 o 
 -11  -3   2       48.91       28.95     28.53 o 
 -10  -3   2     2086.62     1956.14     73.34 o 
  -9  -3   2       30.83       25.24     11.82 o 
  -8  -3   2     1172.79     1186.24     55.57 o 
  -7  -3   2      374.14      322.57     15.45 o 
  -6  -3   2     1611.19     1549.04     40.89 o 
  -5  -3   2      365.54      373.63     22.98 o 
  -4  -3   2     5004.66     4827.95    124.95 o 
  -3  -3   2     1043.80     1053.32     27.38 o 
  -2  -3   2     4279.11     4624.09     96.86 o 
  -1  -3   2       32.55       34.62      6.27 o 
   0  -3   2    23403.62    25475.93    507.95 o 
   1  -3   2        1.22       -1.50      2.99 o 
   2  -3   2     4194.55     4713.36     87.79 o 
   3  -3   2      185.15      192.71     12.84 o 
   4  -3   2     7626.67     8877.30    184.08 o 
   5  -3   2      239.38      274.34     13.63 o 
   6  -3   2     5062.24     6021.26    201.52 o 
   7  -3   2       90.65       85.25     11.78 o 
   8  -3   2      536.08      577.28     31.43 o 
   9  -3   2      433.33      397.09     28.09 o 
  10  -3   2        6.97       11.15     14.94 o 
  11  -3   2        9.72       -1.33     10.94 o 
  12  -3   2      111.04      145.00     23.73 o 
  13  -3   2       86.01       72.04     25.77 o 
  14  -3   2       26.25       15.99     17.33 o 
  15  -3   2       15.43       15.56     18.10 o 
  16  -3   2      473.43      460.48     41.20 o 
 -16  -2   2       29.28       75.33     23.04 o 
 -15  -2   2       59.04      101.48     46.09 o 
 -14  -2   2       27.74       37.32     17.52 o 
 -13  -2   2     1670.31     1622.12     72.17 o 
 -12  -2   2      669.56      581.24     38.84 o 
 -11  -2   2      284.30      238.91     24.50 o 
 -10  -2   2        0.03       21.37     12.20 o 
  -9  -2   2     2299.62     2175.17    147.35 o 
  -8  -2   2     5171.95     5093.69    113.50 o 
  -7  -2   2       75.29       72.97      8.46 o 
  -6  -2   2     3032.34     2821.95     66.10 o 
  -5  -2   2      533.25      556.17     30.51 o 
  -4  -2   2     1375.48     1276.28     32.82 o 
  -3  -2   2     1606.20     1616.71     51.77 o 
  -2  -2   2    30307.76    31234.87    624.35 o 
  -1  -2   2       71.03       56.61      4.62 o 
   0  -2   2      157.55       87.81      6.41 o 
   1  -2   2       42.60       41.00      4.35 o 
   2  -2   2       45.49       31.70     10.20 o 
   3  -2   2       20.51       15.28      7.28 o 
   4  -2   2     3621.96     3374.64     84.84 o 
   5  -2   2      437.65      461.74     17.04 o 
   6  -2   2    25336.98    28414.21    570.44 o 
   7  -2   2     1018.32     1096.49     32.35 o 
   8  -2   2     9497.08    10639.97    223.63 o 
   9  -2   2      267.62      206.76     22.74 o 
  10  -2   2       83.36       82.18     17.08 o 
  11  -2   2        0.67        6.42     11.53 o 
  12  -2   2      213.54      158.21     24.28 o 
  13  -2   2        2.04       -8.38     16.75 o 
  14  -2   2      877.66      837.76     51.27 o 
  15  -2   2        0.27        2.14     15.16 o 
  16  -2   2       67.71       66.13     21.88 o 
 -16  -1   2       72.21       83.51     25.31 o 
 -15  -1   2        7.07        4.77     14.61 o 
 -14  -1   2      373.43      368.44     53.83 o 
 -13  -1   2      124.80       97.04     22.76 o 
 -12  -1   2     2999.54     2885.64    103.79 o 
 -11  -1   2     1929.28     1912.39     75.96 o 
 -10  -1   2     5700.57     5863.45    173.40 o 
  -9  -1   2      168.13      162.79     19.57 o 
  -8  -1   2       51.95       56.70      7.75 o 
  -7  -1   2      195.28      194.03     10.95 o 
  -6  -1   2      184.44      219.53     11.25 o 
  -5  -1   2      398.95      366.78     14.78 o 
  -4  -1   2      376.70      337.18     13.32 o 
  -3  -1   2       43.32       49.00      6.95 o 
  -2  -1   2   138252.58   131198.55   3196.03 o 
  -1  -1   2      125.27      128.76      7.47 o 
   0  -1   2       34.42       -4.17      9.15 o 
   1  -1   2        0.61       -0.79      1.58 o 
   2  -1   2      612.52      505.54     14.48 o 
   3  -1   2        7.70        8.06      3.97 o 
   4  -1   2        7.83        5.73      3.72 o 
   5  -1   2      231.41      222.84     10.78 o 
   6  -1   2     2972.04     3293.39     74.81 o 
   7  -1   2     2039.14     2138.01     76.13 o 
   8  -1   2      106.73      148.71     11.29 o 
   9  -1   2      437.00      440.10     46.63 o 
  10  -1   2     1794.14     1762.20    148.83 o 
  11  -1   2      480.01      437.37     31.73 o 
  12  -1   2     1205.98     1074.43     54.37 o 
  13  -1   2      321.23      297.97     35.06 o 
  14  -1   2       29.98       73.41     19.70 o 
  15  -1   2      145.69      147.59     27.30 o 
  16  -1   2      138.72      194.56     32.57 o 
 -16   0   2      139.65      129.69     28.49 o 
 -15   0   2        9.71       -4.44     15.09 o 
 -14   0   2      144.25      138.43     40.98 o 
 -13   0   2     2776.18     2636.06    100.69 o 
 -12   0   2        9.02       -5.88     11.75 o 
 -11   0   2     1279.45     1244.68     57.94 o 
 -10   0   2        9.72        6.53     11.25 o 
  -9   0   2      477.28      466.05     29.81 o 
  -8   0   2    11789.46    12039.85    251.76 o 
  -7   0   2      327.33      325.37     14.79 o 
  -6   0   2      102.27       83.79      8.05 o 
  -5   0   2      172.55      173.80      9.83 o 
  -4   0   2     4170.15     4884.05    104.37 o 
  -3   0   2      283.38      278.66     13.33 o 
  -2   0   2     4962.16     5707.16    142.16 o 
  -1   0   2       64.05       60.58      4.71 o 
   0   0   2     6878.34     7620.05    191.51 o 
   1   0   2       60.07       34.43      7.06 o 
   2   0   2    55906.15    60955.42   1205.42 o 
   3   0   2       29.55       27.72      4.15 o 
   4   0   2     2226.81     2164.56     49.08 o 
   5   0   2       63.60       59.26      7.34 o 
   6   0   2      790.61      788.50     22.50 o 
   7   0   2     2430.20     2437.98     78.35 o 
   8   0   2     1464.95     1607.96     59.29 o 
   9   0   2       13.31       17.66     12.92 o 
  10   0   2       14.52        7.76     11.57 o 
  11   0   2      147.83      155.75     23.31 o 
  12   0   2      377.98      374.60     31.95 o 
  13   0   2      126.10      116.64     30.55 o 
  14   0   2     1314.01     1194.66     61.84 o 
  15   0   2      222.71      199.35     31.27 o 
  16   0   2     1097.60     1063.71     60.69 o 
 -16   1   2       42.47        6.34     18.88 o 
 -15   1   2       21.43       19.09     17.29 o 
 -14   1   2     4569.00     4783.53    159.83 o 
 -13   1   2      720.47      739.67     47.40 o 
 -12   1   2      141.79      143.98     24.25 o 
 -11   1   2     1137.51     1099.02     53.81 o 
 -10   1   2     1272.45     1100.77     55.24 o 
  -9   1   2       13.76       22.84     10.83 o 
  -8   1   2      828.34      762.44     26.26 o 
  -7   1   2      962.99      928.86     29.07 o 
  -6   1   2     9748.83    10423.22    217.02 o 
  -5   1   2       13.72       27.21     10.02 o 
  -4   1   2    20693.70    21936.34    440.96 o 
  -3   1   2       70.60       51.99      6.31 o 
  -2   1   2    24912.85    27097.61    539.85 o 
  -1   1   2      130.78      107.71      5.09 o 
   0   1   2    87706.32    80150.04   1589.40 o 
   1   1   2        2.64       -1.38      2.76 o 
   2   1   2    25049.43    25993.95    517.01 o 
   3   1   2      306.28      285.63     14.80 o 
   4   1   2     5752.85     5959.79    123.95 o 
   5   1   2      741.10      726.63     53.83 o 
   6   1   2     2152.16     1938.55     66.81 o 
   7   1   2      162.44      199.78     17.83 o 
   8   1   2      627.12      565.89     31.02 o 
   9   1   2      454.13      438.43     28.91 o 
  10   1   2       44.24       67.31     16.35 o 
  11   1   2      481.72      483.43     33.33 o 
  12   1   2    12083.12    11629.22    321.33 o 
  13   1   2      409.34      417.34     34.81 o 
  14   1   2      345.72      330.39     32.30 o 
  15   1   2       89.08       84.03     28.93 o 
  16   1   2       90.24      114.17     25.81 o 
 -16   2   2      734.18      709.91     51.07 o 
 -15   2   2      368.84      295.24     35.47 o 
 -14   2   2      283.40      244.46     33.91 o 
 -13   2   2      156.56      190.24     40.30 o 
 -12   2   2     1134.25     1125.48    136.59 o 
 -11   2   2      423.78      345.31     29.90 o 
 -10   2   2      149.47      198.16     24.18 o 
  -9   2   2       36.12       38.86      7.67 o 
  -8   2   2       40.77       56.59     11.75 o 
  -7   2   2      332.75      328.95     15.94 o 
  -6   2   2    13579.87    14475.87    430.28 o 
  -5   2   2     1315.27     1342.25     36.18 o 
  -4   2   2        0.57        3.85      4.17 o 
  -3   2   2       42.14       32.70      5.96 o 
  -2   2   2     7564.44     7974.32    164.14 o 
  -1   2   2       60.18       52.14      5.09 o 
   0   2   2     1044.09      948.05     23.40 o 
   1   2   2      315.88      302.85     10.12 o 
   2   2   2    28970.37    29213.22    580.69 o 
   3   2   2      957.94      881.63     26.70 o 
   4   2   2      608.83      535.95     18.51 o 
   5   2   2       97.62       86.80     12.58 o 
   6   2   2        0.10       22.13     15.95 o 
   7   2   2      988.35      980.52     74.01 o 
   8   2   2      268.67      296.95     24.42 o 
   9   2   2        1.20      -11.34     22.68 o 
  10   2   2      424.00      359.26     27.72 o 
  11   2   2      739.06      609.30     37.73 o 
  12   2   2     3667.20     3416.04    115.84 o 
  13   2   2       43.91       36.10     16.26 o 
  14   2   2       48.25       53.35     20.03 o 
  15   2   2      325.31      349.57     43.26 o 
  16   2   2      674.55      611.11     45.98 o 
 -15   3   2       34.53       62.69     21.29 o 
 -14   3   2       22.53       34.84     35.86 o 
 -13   3   2        1.06       -6.96     13.93 o 
 -12   3   2     3930.18     3503.52    122.12 o 
 -11   3   2     1587.63     1665.72     71.03 o 
 -10   3   2       25.45       31.11     13.59 o 
  -9   3   2        4.64       13.22      7.35 o 
  -8   3   2     1153.23      983.63     32.49 o 
  -7   3   2      208.34      168.10     12.17 o 
  -6   3   2      110.20       86.44      9.52 o 
  -5   3   2     2558.05     2538.95    123.47 o 
  -4   3   2    35579.06    37357.98    747.19 o 
  -3   3   2       17.90       14.75      5.60 o 
  -2   3   2      208.55      251.38     12.07 o 
  -1   3   2      260.31      252.67     13.37 o 
   0   3   2    13184.28    13654.22    274.60 o 
   1   3   2      342.40      303.75     11.57 o 
   2   3   2    10697.87    11081.53    224.04 o 
   3   3   2      222.70      199.15     14.63 o 
   4   3   2    12436.12    13334.01    269.76 o 
   5   3   2     1600.29     1580.03     38.77 o 
   6   3   2     7225.19     7654.40    204.80 o 
   7   3   2      119.30      113.80     16.08 o 
   8   3   2     2383.53     2385.06    117.34 o 
   9   3   2       83.19       71.79     15.73 o 
  10   3   2     3633.16     3155.32    214.64 o 
  11   3   2      454.79      471.52     38.35 o 
  12   3   2     3038.66     2778.11    233.61 o 
  13   3   2       29.97       47.15     17.75 o 
  14   3   2        3.73        1.65     14.32 o 
  15   3   2        9.71       20.44     17.72 o 
  16   3   2      482.47      475.80     40.88 o 
 -15   4   2       39.60       34.40     18.90 o 
 -14   4   2        0.40       22.09     16.92 o 
 -13   4   2       61.79       68.21     19.08 o 
 -12   4   2       15.08       43.56     16.79 o 
 -11   4   2        7.18       14.26     13.51 o 
 -10   4   2     3417.25     3431.93    115.65 o 
  -9   4   2      104.30       96.31     11.48 o 
  -8   4   2      875.87      944.76     43.53 o 
  -7   4   2      416.59      360.58     18.13 o 
  -6   4   2       34.44       81.66     18.68 o 
  -5   4   2      893.58      907.58     29.39 o 
  -4   4   2     4098.94     4637.04    103.35 o 
  -3   4   2      400.63      411.44     17.09 o 
  -2   4   2    31279.76    34386.99    686.15 o 
  -1   4   2        8.87        3.20      7.71 o 
   0   4   2     5714.12     5694.45    119.54 o 
   1   4   2      591.35      533.26     17.18 o 
   2   4   2      474.06      404.49     14.33 o 
   3   4   2      171.06      178.81      9.61 o 
   4   4   2     1995.16     2275.21     52.73 o 
   5   4   2      220.43      187.51     10.10 o 
   6   4   2       77.47       82.03      7.54 o 
   7   4   2     1648.88     1587.39     78.05 o 
   8   4   2     1565.74     1872.13     86.80 o 
   9   4   2      776.13      754.48     38.82 o 
  10   4   2     1601.54     1443.89    198.83 o 
  11   4   2     1846.97     1765.35     88.55 o 
  12   4   2       87.68       94.94     20.68 o 
  13   4   2      813.08      832.74     48.14 o 
  14   4   2       18.05        5.41     15.21 o 
  15   4   2        0.70       12.35     17.20 o 
  16   4   2      752.83      844.13     71.19 o 
 -15   5   2       75.58       74.99     22.30 o 
 -14   5   2      380.29      363.42     41.25 o 
 -13   5   2        2.13        2.06     24.49 o 
 -12   5   2      250.61      286.01     28.68 o 
 -11   5   2      873.85      884.09     49.24 o 
 -10   5   2       12.09       23.96     13.14 o 
  -9   5   2      161.29      128.28     13.67 o 
  -8   5   2      270.78      223.29     17.84 o 
  -7   5   2        9.76       13.57      6.85 o 
  -6   5   2     5399.47     4696.81    107.90 o 
  -5   5   2      191.69      167.77     12.44 o 
  -4   5   2     2400.51     2313.35     58.01 o 
  -3   5   2      333.43      395.31     18.57 o 
  -2   5   2     2353.04     2789.76     71.62 o 
  -1   5   2      810.79      790.88     24.25 o 
   0   5   2     1024.34      971.62     27.54 o 
   1   5   2        1.01       -0.37      4.18 o 
   2   5   2     3813.97     3839.64     83.85 o 
   3   5   2       39.36       57.42      6.86 o 
   4   5   2      694.70      581.66     19.58 o 
   5   5   2       46.14       38.28      6.61 o 
   6   5   2     8705.15     8682.93    181.70 o 
   7   5   2        5.38       13.81      6.05 o 
   8   5   2     2221.25     2270.78     84.85 o 
   9   5   2      937.66      839.94     76.77 o 
  10   5   2    11597.74    11851.84    374.64 o 
  11   5   2        2.38        8.34     19.38 o 
  12   5   2       25.68       13.86     20.72 o 
  13   5   2      562.73      512.98     51.81 o 
  14   5   2      112.43      127.71     36.33 o 
  15   5   2      267.46      274.66     44.68 o 
  16   5   2      316.82      337.81     57.26 o 
 -15   6   2      118.91      143.99     28.64 o 
 -14   6   2      944.11      899.82     55.51 o 
 -13   6   2      247.06      297.38     32.49 o 
 -12   6   2      599.87      517.01     38.03 o 
 -11   6   2      213.66      183.80     26.82 o 
 -10   6   2     1435.04     1509.46     48.71 o 
  -9   6   2      341.06      316.60     26.88 o 
  -8   6   2      945.03      883.86     43.55 o 
  -7   6   2       51.31       61.36     10.30 o 
  -6   6   2        1.21       27.94     10.14 o 
  -5   6   2       86.42       71.33     10.26 o 
  -4   6   2       23.50       19.01      6.54 o 
  -3   6   2       89.22       94.52     10.65 o 
  -2   6   2    15284.11    16308.69    439.59 o 
  -1   6   2     2347.78     2372.47     86.59 o 
   0   6   2     6947.48     6483.11    304.58 o 
   1   6   2      646.12      556.67     19.79 o 
   2   6   2      662.75      572.38     24.85 o 
   3   6   2      231.59      228.93     14.49 o 
   4   6   2     2920.95     2847.67     66.16 o 
   5   6   2     1637.14     1584.84     41.72 o 
   6   6   2      134.24      143.08     10.82 o 
   7   6   2      346.33      371.43     16.66 o 
   8   6   2     1228.13     1384.11     53.32 o 
   9   6   2      115.87      133.77     19.46 o 
  10   6   2      529.12      518.32     36.27 o 
  11   6   2        2.80       -6.11     12.21 o 
  12   6   2     2479.73     2569.72     93.07 o 
  13   6   2       50.39       38.69     27.12 o 
  14   6   2      142.87      190.14     51.81 o 
  15   6   2       30.96       38.31     18.84 o 
 -14   7   2      359.08      363.94     35.26 o 
 -13   7   2      114.34      176.48     27.68 o 
 -12   7   2       80.31       67.07     17.83 o 
 -11   7   2      393.58      409.07     33.83 o 
 -10   7   2      237.29      205.27     18.04 o 
  -9   7   2        1.25        1.91      7.76 o 
  -8   7   2     5147.68     5197.62    123.13 o 
  -7   7   2       61.92       58.40     13.07 o 
  -6   7   2      691.46      749.12     29.17 o 
  -5   7   2       86.19       82.67     12.96 o 
  -4   7   2       63.71       49.35     11.17 o 
  -3   7   2       80.10       91.56      7.66 o 
  -2   7   2     1241.27     1452.78     41.18 o 
  -1   7   2      134.50      135.29     11.54 o 
   0   7   2       16.43        6.88      5.81 o 
   1   7   2       60.56       61.44      9.40 o 
   2   7   2     1614.28     1699.35     44.08 o 
   3   7   2      189.70      176.19     11.81 o 
   4   7   2     7189.50     8072.05    170.80 o 
   5   7   2        5.71        8.32      6.05 o 
   6   7   2     2009.19     2014.57     51.94 o 
   7   7   2        4.79       10.31      6.11 o 
   8   7   2      703.44      692.42     71.19 o 
   9   7   2      274.77      247.70     23.45 o 
  10   7   2       26.67       31.64     13.09 o 
  11   7   2       29.03       34.20     16.96 o 
  12   7   2      259.62      291.08     27.73 o 
  13   7   2      143.69      176.27     26.87 o 
  14   7   2     1015.10      914.70     51.74 o 
  15   7   2      692.12      696.88     46.20 o 
 -14   8   2        3.28       39.45     18.39 o 
 -13   8   2      163.87      137.06     52.82 o 
 -12   8   2     1852.99     1710.95     96.96 o 
 -11   8   2       30.53       55.55     16.74 o 
 -10   8   2        1.71        1.20     10.41 o 
  -9   8   2      102.21      103.53     18.48 o 
  -8   8   2     6477.32     6544.20    151.49 o 
  -7   8   2      290.98      290.31     28.49 o 
  -6   8   2    14191.84    14370.25    363.03 o 
  -5   8   2       35.96       44.57     10.23 o 
  -4   8   2      125.40      110.79     14.31 o 
  -3   8   2      283.82      299.05     12.87 o 
  -2   8   2     6332.74     6169.67    145.80 o 
  -1   8   2       39.28       38.75     10.53 o 
   0   8   2      193.36      316.29     16.31 o 
   1   8   2      113.84      152.55     16.26 o 
   2   8   2      867.60      822.23     27.20 o 
   3   8   2      201.44      196.57     15.39 o 
   4   8   2     1523.31     1563.67     51.87 o 
   5   8   2      109.06      104.75     11.07 o 
   6   8   2       55.52       80.24     13.03 o 
   7   8   2       39.95       34.45      8.56 o 
   8   8   2        5.56       23.50     18.10 o 
   9   8   2      418.55      374.68     33.58 o 
  10   8   2      691.30      708.33     39.54 o 
  11   8   2       10.56       31.21     15.89 o 
  12   8   2      118.98      138.34     24.39 o 
  13   8   2        9.20        8.07     20.86 o 
  14   8   2      164.11      173.19     38.49 o 
  15   8   2      384.09      398.73     54.64 o 
 -13   9   2      211.33      196.94     30.78 o 
 -12   9   2        9.51       23.88     13.18 o 
 -11   9   2        0.02       54.37     18.77 o 
 -10   9   2      786.44      731.95     33.45 o 
  -9   9   2      398.45      405.15     24.23 o 
  -8   9   2     1011.95      991.68     38.37 o 
  -7   9   2      123.05      127.44     25.53 o 
  -6   9   2      833.48      773.41     67.23 o 
  -5   9   2      344.28      356.02     20.90 o 
  -4   9   2      262.62      243.79     17.71 o 
  -3   9   2      215.22      230.40     16.26 o 
  -2   9   2      107.04      116.99     12.98 o 
  -1   9   2      123.20      136.33     12.80 o 
   0   9   2     2780.73     2704.10     67.70 o 
   1   9   2      484.74      429.24     24.35 o 
   2   9   2      890.99      855.75     29.07 o 
   3   9   2      624.21      636.70     24.37 o 
   4   9   2      363.95      364.07     30.85 o 
   5   9   2      133.59      140.74     13.19 o 
   6   9   2      391.99      405.64     19.82 o 
   7   9   2      209.13      211.78     16.03 o 
   8   9   2      211.15      247.45     23.37 o 
   9   9   2      227.74      260.73     24.74 o 
  10   9   2        7.41       23.38     14.51 o 
  11   9   2       37.43       23.15     22.07 o 
  12   9   2       48.78       28.26     22.74 o 
  13   9   2      135.79      208.31     42.79 o 
  14   9   2     1289.58     1437.34    101.33 o 
 -13  10   2      289.34      255.13     35.19 o 
 -12  10   2      112.84       86.08     21.33 o 
 -11  10   2       62.19       59.87     21.87 o 
 -10  10   2      139.98      126.64     18.75 o 
  -9  10   2        4.28       28.75     10.09 o 
  -8  10   2     1716.26     1588.44     52.77 o 
  -7  10   2       60.89       65.62     12.68 o 
  -6  10   2     5180.97     5050.42    121.17 o 
  -5  10   2      103.92       98.44     17.92 o 
  -4  10   2       52.13       33.52      9.86 o 
  -3  10   2       43.39       49.27     10.64 o 
  -2  10   2     2612.90     2777.43     72.19 o 
  -1  10   2      116.74      142.70     14.33 o 
   0  10   2      495.22      617.33     47.95 o 
   1  10   2      256.29      292.59     17.18 o 
   2  10   2     2464.55     2364.13     61.72 o 
   3  10   2      235.26      220.52     15.39 o 
   4  10   2     4647.06     4763.08    109.48 o 
   5  10   2       45.71       60.96     15.07 o 
   6  10   2       20.50       39.87      9.69 o 
   7  10   2       53.60       57.06     21.13 o 
   8  10   2     2833.95     2713.74    135.24 o 
   9  10   2        6.22       32.97     21.53 o 
  10  10   2      662.38      676.35     60.02 o 
  11  10   2        3.88       35.12     22.61 o 
  12  10   2      347.98      353.65     46.56 o 
  13  10   2      301.86      258.78     41.72 o 
  14  10   2      149.34      145.34     40.37 o 
 -12  11   2      733.70      714.87     65.67 o 
 -11  11   2       18.77       38.81     15.89 o 
 -10  11   2      746.07      787.11     69.08 o 
  -9  11   2      528.84      538.29     29.04 o 
  -8  11   2     1216.83     1163.88     49.38 o 
  -7  11   2      166.19      201.40     17.93 o 
  -6  11   2       21.85       16.63      8.66 o 
  -5  11   2        0.10       12.09      9.04 o 
  -4  11   2      237.91      221.62     18.15 o 
  -3  11   2       34.52       36.94     10.85 o 
  -2  11   2     1069.19     1027.83     37.16 o 
  -1  11   2       12.45       10.36      8.61 o 
   0  11   2     1629.58     1618.03     48.44 o 
   1  11   2      335.66      312.97     25.27 o 
   2  11   2      870.94      924.33     33.05 o 
   3  11   2     1811.45     1750.26     65.30 o 
   4  11   2     4074.91     4051.39    121.48 o 
   5  11   2      271.04      228.04     22.43 o 
   6  11   2     2765.44     2503.35     82.94 o 
   7  11   2      164.70      203.87     36.47 o 
   8  11   2     1255.93     1028.25     73.61 o 
   9  11   2      295.53      364.28     44.27 o 
  10  11   2      954.71      994.74     76.03 o 
  11  11   2        1.37       -8.48     20.32 o 
  12  11   2      250.66      240.48     45.62 o 
  13  11   2      300.98      347.86     50.60 o 
 -11  12   2        1.41       27.26     14.96 o 
 -10  12   2      737.86      765.12     36.63 o 
  -9  12   2       76.24       88.64     15.30 o 
  -8  12   2     5091.77     4920.97    124.33 o 
  -7  12   2        0.17        3.36      8.55 o 
  -6  12   2      179.05      158.92     17.73 o 
  -5  12   2      640.14      598.67     38.16 o 
  -4  12   2      232.61      300.99     21.13 o 
  -3  12   2        5.17        4.39      8.90 o 
  -2  12   2     1329.26     1383.77     47.80 o 
  -1  12   2       16.31       18.88      9.37 o 
   0  12   2     2430.36     2530.57     88.21 o 
   1  12   2      830.81      841.32     85.65 o 
   2  12   2     1076.49     1128.82     51.15 o 
   3  12   2     1305.48     1269.39     54.58 o 
   4  12   2     3807.78     3831.54    126.97 o 
   5  12   2      146.32      124.96     19.21 o 
   6  12   2       95.26       77.39     16.88 o 
   7  12   2      232.87      199.84     37.81 o 
   8  12   2     2221.89     2328.19    126.76 o 
   9  12   2      206.74      219.35     41.58 o 
  10  12   2      570.97      465.75     52.21 o 
  11  12   2       93.51       28.13     24.49 o 
  12  12   2       28.20       43.20     31.76 o 
  13  12   2      712.12      790.33     74.42 o 
 -11  13   2       62.28       61.83     19.34 o 
 -10  13   2      687.50      765.57     55.95 o 
  -9  13   2      193.38      196.01     24.63 o 
  -8  13   2      459.63      467.68     27.46 o 
  -7  13   2        0.07       24.96     13.62 o 
  -6  13   2      121.45      206.81     43.99 o 
  -5  13   2        8.08        6.22     11.82 o 
  -4  13   2      199.62      218.20     27.32 o 
  -3  13   2        0.08       -3.38     10.42 o 
  -2  13   2     5912.70     5897.98    222.17 o 
  -1  13   2      168.13      180.74     25.54 o 
   0  13   2       79.91       81.00     19.74 o 
   1  13   2      171.07      155.22     24.16 o 
   2  13   2    12876.16    13369.28    353.95 o 
   3  13   2        0.58       11.14     12.67 o 
   4  13   2      457.52      429.78     31.75 o 
   5  13   2      242.78      216.71     29.81 o 
   6  13   2      892.39      800.93     44.61 o 
   7  13   2      167.06      165.92     37.95 o 
   8  13   2       67.15       89.35     32.43 o 
   9  13   2        4.21       -8.88     17.76 o 
  10  13   2      351.75      401.69     50.60 o 
  11  13   2      354.89      330.50     49.79 o 
  12  13   2      343.31      330.77     51.54 o 
 -10  14   2      228.10      186.74     27.74 o 
  -9  14   2        8.15       22.58     12.49 o 
  -8  14   2     1346.54     1377.87    100.45 o 
  -7  14   2       61.61       64.94     17.57 o 
  -6  14   2     3389.03     3110.79    110.60 o 
  -5  14   2        0.41        2.57     21.13 o 
  -4  14   2       31.42       62.50     18.06 o 
  -3  14   2      387.81      346.98     30.15 o 
  -2  14   2      117.82      103.11     20.94 o 
  -1  14   2      325.63      276.86     28.64 o 
   0  14   2     1295.60     1108.19     54.70 o 
   1  14   2      495.38      421.68     33.86 o 
   2  14   2     1359.36     1311.77     96.35 o 
   3  14   2       66.90      108.74     21.41 o 
   4  14   2      974.02      894.88     46.98 o 
   5  14   2       41.79       39.77     17.16 o 
   6  14   2      446.65      509.67     34.17 o 
   7  14   2       25.79       23.68     28.53 o 
   8  14   2      253.74      311.53     46.70 o 
   9  14   2      160.34      158.93     41.04 o 
  10  14   2      275.87      242.63     49.25 o 
  11  14   2        3.85       41.04     28.26 o 
  -9  15   2       56.86       83.66     21.63 o 
  -8  15   2       21.67       36.63     39.97 o 
  -7  15   2        8.79       14.45     32.97 o 
  -6  15   2        1.09       27.31     17.83 o 
  -5  15   2      114.01      112.76     22.78 o 
  -4  15   2     2093.40     1831.53     77.65 o 
  -3  15   2      123.99      130.96     23.68 o 
  -2  15   2     4828.39     4675.03    150.12 o 
  -1  15   2      176.18      133.98     49.19 o 
   0  15   2      982.54      942.82     51.83 o 
   1  15   2      574.49      579.00     51.47 o 
   2  15   2      510.74      507.70     37.76 o 
   3  15   2       90.33       99.46     22.21 o 
   4  15   2       42.36       43.21     17.76 o 
   5  15   2       16.97       21.07     14.68 o 
   6  15   2       74.06       98.18     20.96 o 
   7  15   2       79.79      165.25     38.76 o 
   8  15   2      668.90      742.42     70.11 o 
   9  15   2        0.89       -3.10     27.05 o 
  10  15   2        1.98       51.14     31.62 o 
  -7  16   2       67.06       65.13     21.05 o 
  -6  16   2        1.20        6.81     13.39 o 
  -5  16   2       38.22       41.43     20.93 o 
  -4  16   2       34.46       38.17     17.36 o 
  -3  16   2      284.35      244.57     29.22 o 
  -2  16   2      641.64      610.00     57.06 o 
  -1  16   2        1.12        0.77     14.36 o 
   0  16   2      325.75      321.07     31.22 o 
   1  16   2      114.50      153.41     26.75 o 
   2  16   2       16.77       46.88     18.77 o 
   3  16   2      119.06      141.95     58.94 o 
   4  16   2        0.56       18.56     14.75 o 
   5  16   2       38.33       63.66     17.62 o 
   6  16   2      436.78      459.29     56.52 o 
   7  16   2      267.02      336.56     51.27 o 
   8  16   2        6.45       19.65     27.99 o 
   9  16   2       12.55        8.88     29.74 o 
  -6  17   2      663.73      668.04     62.37 o 
  -5  17   2        2.09       -3.66     11.94 o 
  -4  17   2     1307.34     1296.58    142.85 o 
  -3  17   2        4.85        9.65     31.76 o 
  -2  17   2      179.38      202.76     35.19 o 
  -1  17   2       69.79      108.20     36.87 o 
   0  17   2      913.94      979.00    120.04 o 
   1  17   2       94.49      123.35     24.11 o 
   2  17   2      104.12       54.75     20.93 o 
   3  17   2      162.86      178.28     37.48 o 
   4  17   2       71.30       71.84     19.97 o 
   5  17   2       35.67       49.88     17.78 o 
   6  17   2     4541.58     4906.55    239.13 o 
   7  17   2       29.86       10.36     32.57 o 
  -3  18   2        6.32       12.18     15.90 o 
  -2  18   2      795.49      759.47    140.69 o 
  -1  18   2      174.01      242.97     36.80 o 
   0  18   2       40.12       23.55     18.06 o 
   1  18   2      442.73      470.58     41.26 o 
   2  18   2      355.07      283.21     39.63 o 
   3  18   2        1.04       18.17     29.00 o 
   4  18   2       43.14       58.16     24.83 o 
   5  18   2      635.66      744.03     49.89 o 
  -3 -18   3      358.14      404.37     37.17 o 
  -2 -18   3       15.25        5.89     17.55 o 
  -1 -18   3        1.01        4.52     15.78 o 
   0 -18   3      566.46      640.97     46.68 o 
   1 -18   3       97.16      117.46     40.64 o 
   2 -18   3        1.20       -8.82     17.64 o 
   3 -18   3      372.11      396.92     38.82 o 
  -6 -17   3      117.37      196.93     48.78 o 
  -5 -17   3      905.42      955.18     54.22 o 
  -4 -17   3       17.77       36.45     17.06 o 
  -3 -17   3      174.00      202.97     30.10 o 
  -2 -17   3       37.31       39.95     17.88 o 
  -1 -17   3       63.08       92.71     40.30 o 
   0 -17   3       16.71       30.80     19.65 o 
   1 -17   3       81.61       81.72     22.61 o 
   2 -17   3      107.79       92.60     38.22 o 
   3 -17   3       19.34       26.57     15.47 o 
   4 -17   3       17.55       59.67     18.93 o 
   5 -17   3     1742.55     1637.33     79.33 o 
  -8 -16   3        0.86       14.94     28.39 o 
  -7 -16   3      201.04      153.54     39.83 o 
  -6 -16   3      296.67      306.82     30.46 o 
  -5 -16   3      197.30      224.90     33.84 o 
  -4 -16   3        4.69       23.33     20.32 o 
  -3 -16   3       20.09       32.41     17.27 o 
  -2 -16   3      115.72      110.49     23.42 o 
  -1 -16   3      421.15      371.93     33.82 o 
   0 -16   3       31.52       65.31     23.28 o 
   1 -16   3     3766.48     3858.53    132.95 o 
   2 -16   3        2.91       30.82     16.60 o 
   3 -16   3      663.06      589.09     42.70 o 
   4 -16   3      121.58      138.85     65.67 o 
   5 -16   3      192.41      202.74     41.78 o 
   6 -16   3      106.82      145.47     27.47 o 
   7 -16   3      564.54      574.29     42.66 o 
  -9 -15   3       74.72       78.72     37.81 o 
  -8 -15   3      312.50      248.95     50.60 o 
  -7 -15   3      252.99      231.46     48.45 o 
  -6 -15   3        0.05        3.20     24.76 o 
  -5 -15   3      127.66      183.76     24.90 o 
  -4 -15   3      126.78      110.91     26.91 o 
  -3 -15   3       19.46       34.33     15.41 o 
  -2 -15   3        0.29       18.49     13.75 o 
  -1 -15   3      282.42      249.32     28.39 o 
   0 -15   3       66.17      104.06     22.47 o 
   1 -15   3        2.03       10.58     12.83 o 
   2 -15   3       69.11       59.62     19.11 o 
   3 -15   3     2017.12     1939.49    152.80 o 
   4 -15   3       21.19       12.80     14.49 o 
   5 -15   3      761.71      780.58     57.06 o 
   6 -15   3      364.04      374.28     34.20 o 
   7 -15   3      128.84      100.05     22.60 o 
   8 -15   3      360.92      333.82     31.67 o 
   9 -15   3      215.45      240.99     29.07 o 
 -10 -14   3      217.42      260.26     50.60 o 
  -9 -14   3     1878.77     1888.28    119.90 o 
  -8 -14   3       37.49       59.75     31.22 o 
  -7 -14   3       21.82       34.99     28.39 o 
  -6 -14   3       23.49       52.21     20.25 o 
  -5 -14   3     2108.38     1874.31     75.08 o 
  -4 -14   3        0.03       26.92     13.66 o 
  -3 -14   3      573.40      547.49     37.65 o 
  -2 -14   3       95.98       87.02     20.27 o 
  -1 -14   3      366.97      386.24     33.31 o 
   0 -14   3      164.94      201.56     27.52 o 
   1 -14   3        6.59       31.58     13.50 o 
   2 -14   3      155.06      143.46     24.34 o 
   3 -14   3     1509.25     1466.02    119.50 o 
   4 -14   3      135.75      156.57     25.44 o 
   5 -14   3      502.17      504.42     37.61 o 
   6 -14   3       26.67       48.72     16.58 o 
   7 -14   3      331.97      363.41     35.32 o 
   8 -14   3      350.77      345.48     36.87 o 
   9 -14   3     1440.50     1300.27     64.32 o 
  10 -14   3        0.06        7.80     14.05 o 
 -11 -13   3      681.71      633.96     65.40 o 
 -10 -13   3      121.32      110.89     35.80 o 
  -9 -13   3       66.54       73.48     32.57 o 
  -8 -13   3       27.89       12.92     24.49 o 
  -7 -13   3      238.44      285.69     43.20 o 
  -6 -13   3      167.45      189.93     24.85 o 
  -5 -13   3       71.38       80.74     38.62 o 
  -4 -13   3        0.77        8.11     15.21 o 
  -3 -13   3      513.87      410.28     31.35 o 
  -2 -13   3      419.30      426.52     32.95 o 
  -1 -13   3     2500.82     2549.58     91.87 o 
   0 -13   3      165.33      168.62     24.73 o 
   1 -13   3      296.97      322.37     24.73 o 
   2 -13   3      528.89      520.15     28.42 o 
   3 -13   3      898.63      759.03     44.42 o 
   4 -13   3      129.19      100.22     20.54 o 
   5 -13   3      414.19      428.21     34.14 o 
   6 -13   3        0.82       11.88     27.65 o 
   7 -13   3       11.91        4.34     12.87 o 
   8 -13   3      276.93      289.79     28.68 o 
   9 -13   3       73.28       89.72     20.79 o 
  10 -13   3       62.03       86.02     20.23 o 
  11 -13   3      570.22      641.49     71.32 o 
 -12 -12   3      342.03      326.20     50.19 o 
 -11 -12   3       56.18       53.56     31.22 o 
 -10 -12   3      486.45      538.68     58.40 o 
  -9 -12   3      354.03      317.58     45.08 o 
  -8 -12   3        3.99       -7.81     19.51 o 
  -7 -12   3     2086.79     2043.77     76.01 o 
  -6 -12   3      232.39      226.23     23.90 o 
  -5 -12   3      687.20      656.85     38.09 o 
  -4 -12   3      358.82      387.41     33.31 o 
  -3 -12   3      880.55      752.77     41.25 o 
  -2 -12   3      126.37      100.87     20.10 o 
  -1 -12   3     2742.59     2557.67     89.34 o 
   0 -12   3       47.01       37.16     23.82 o 
   1 -12   3      691.11      735.02     38.09 o 
   2 -12   3       22.87       27.77     11.19 o 
   3 -12   3     1818.89     1811.81    125.88 o 
   4 -12   3       88.23      111.62     46.16 o 
   5 -12   3     1605.55     1432.41     62.46 o 
   6 -12   3       23.14       38.23     15.64 o 
   7 -12   3     1522.33     1282.48     59.41 o 
   8 -12   3        0.63       -5.79     20.39 o 
   9 -12   3     3501.82     3659.55    135.93 o 
  10 -12   3      107.02      153.06     21.24 o 
  11 -12   3      172.91      215.62     30.75 o 
  12 -12   3       19.61       32.76     17.80 o 
 -13 -11   3        6.09        2.42     25.57 o 
 -12 -11   3        4.78       14.13     27.05 o 
 -11 -11   3       18.03       -8.21     23.82 o 
 -10 -11   3       49.00       34.45     26.38 o 
  -9 -11   3      141.03      110.08     32.97 o 
  -8 -11   3       99.16       68.23     26.38 o 
  -7 -11   3     1420.72     1415.57     58.26 o 
  -6 -11   3      755.32      570.33     34.72 o 
  -5 -11   3     6446.80     6020.07    302.72 o 
  -4 -11   3     1096.68     1046.26     47.71 o 
  -3 -11   3        0.42       -2.49     14.74 o 
  -2 -11   3      481.95      470.57     87.47 o 
  -1 -11   3      220.36      190.27     26.64 o 
   0 -11   3       53.16       39.62     14.19 o 
   1 -11   3      286.60      310.23     21.33 o 
   2 -11   3       16.12       16.08      9.18 o 
   3 -11   3     1419.52     1515.72     49.65 o 
   4 -11   3        0.02       -2.47      8.08 o 
   5 -11   3      157.70      152.25     26.78 o 
   6 -11   3      142.17      154.05     17.75 o 
   7 -11   3      620.53      649.42     30.24 o 
   8 -11   3      711.02      676.06     31.77 o 
   9 -11   3     2551.75     2464.79     73.22 o 
  10 -11   3       40.29       78.77     14.03 o 
  11 -11   3      359.37      391.04     34.28 o 
  12 -11   3       33.77       40.87     17.57 o 
 -13 -10   3      129.15      157.45     41.85 o 
 -12 -10   3       64.37      108.87     36.06 o 
 -11 -10   3      114.38      120.04     36.06 o 
 -10 -10   3      174.21      141.16     36.74 o 
  -9 -10   3      132.76       90.70     30.41 o 
  -8 -10   3      127.66       86.66     29.20 o 
  -7 -10   3     1825.45     1478.87     58.46 o 
  -6 -10   3      148.15      147.36     21.46 o 
  -5 -10   3     2478.56     2446.27     82.18 o 
  -4 -10   3     1409.94     1458.29     57.16 o 
  -3 -10   3     3009.83     2719.62    110.08 o 
  -2 -10   3      256.35      279.26     23.87 o 
  -1 -10   3     1615.97     1594.67     60.59 o 
   0 -10   3        0.16       19.11     10.75 o 
   1 -10   3       42.08       74.77     12.34 o 
   2 -10   3       48.77       56.02     11.40 o 
   3 -10   3      728.13      812.33     58.12 o 
   4 -10   3       54.90       68.00     10.15 o 
   5 -10   3      961.08     1018.64     31.92 o 
   6 -10   3       14.64       10.46     12.16 o 
   7 -10   3     9349.56     9066.60    201.89 o 
   8 -10   3      108.55      129.34     16.68 o 
   9 -10   3     6791.03     6791.10    159.96 o 
  10 -10   3       42.90       68.60     12.86 o 
  11 -10   3     4283.46     4461.86    148.45 o 
  12 -10   3      210.06      205.16     30.42 o 
  13 -10   3      202.29      211.34     31.82 o 
 -14  -9   3        2.16       23.82     26.91 o 
 -13  -9   3      557.26      526.17     59.61 o 
 -12  -9   3        2.10        4.58     21.93 o 
 -11  -9   3       17.95       16.42     23.28 o 
 -10  -9   3       54.75       51.14     26.51 o 
  -9  -9   3     2640.94     2678.07    138.20 o 
  -8  -9   3       20.44       27.32     19.65 o 
  -7  -9   3       21.99       33.94     12.32 o 
  -6  -9   3        6.75        8.73     10.42 o 
  -5  -9   3     5499.34     5243.18    148.33 o 
  -4  -9   3      295.26      287.13     41.72 o 
  -3  -9   3        0.10       -3.56      7.12 o 
  -2  -9   3      136.06      132.25     16.95 o 
  -1  -9   3      802.79      697.72     34.82 o 
   0  -9   3       12.33       25.98     10.69 o 
   1  -9   3       11.53       29.85      8.35 o 
   2  -9   3       61.26       82.81      8.74 o 
   3  -9   3       67.85       70.76      9.09 o 
   4  -9   3       68.64       80.33      9.87 o 
   5  -9   3      726.82      700.17     24.90 o 
   6  -9   3      456.85      425.23     22.78 o 
   7  -9   3      722.03      694.94     36.96 o 
   8  -9   3      558.33      514.14     27.70 o 
   9  -9   3     5305.11     5420.01    131.26 o 
  10  -9   3       67.80       76.48     13.97 o 
  11  -9   3        1.17       11.04     14.32 o 
  12  -9   3        2.03       21.98     14.31 o 
  13  -9   3     2697.87     2682.82    168.75 o 
  14  -9   3       21.09       22.52     18.75 o 
 -14  -8   3       11.66       29.74     25.30 o 
 -13  -8   3       85.35      110.21     32.97 o 
 -12  -8   3        0.38       33.64     24.63 o 
 -11  -8   3        0.05       -9.29     18.57 o 
 -10  -8   3      197.91      218.41     40.91 o 
  -9  -8   3     2294.38     2379.06    125.69 o 
  -8  -8   3      426.89      464.94     46.02 o 
  -7  -8   3      409.93      418.95     31.96 o 
  -6  -8   3      113.05      103.30     15.07 o 
  -5  -8   3     3082.68     2985.89     91.53 o 
  -4  -8   3      167.86      189.00     17.93 o 
  -3  -8   3       93.15       67.81     12.70 o 
  -2  -8   3      172.50      226.26     19.06 o 
  -1  -8   3     1330.86     1245.37     47.49 o 
   0  -8   3        1.93       -3.63      7.27 o 
   1  -8   3        6.08       10.83      8.00 o 
   2  -8   3      284.92      293.71     13.70 o 
   3  -8   3    15074.48    16659.39    300.97 o 
   4  -8   3       47.71       53.95     12.94 o 
   5  -8   3      626.77      608.88     22.20 o 
   6  -8   3        5.11        8.91      7.11 o 
   7  -8   3     1929.36     1886.54     55.37 o 
   8  -8   3      164.51      180.25     16.73 o 
   9  -8   3      454.57      494.57     41.05 o 
  10  -8   3      139.68      133.40     42.86 o 
  11  -8   3      598.79      618.71     40.89 o 
  12  -8   3        0.20       11.05     14.15 o 
  13  -8   3        1.74       -6.73     13.45 o 
  14  -8   3       33.51       23.27     19.85 o 
 -14  -7   3      144.71      136.59     36.87 o 
 -13  -7   3     1133.03      955.98     78.45 o 
 -12  -7   3       63.10       54.10     26.78 o 
 -11  -7   3      271.96      258.24     39.70 o 
 -10  -7   3      101.78      101.87     29.74 o 
  -9  -7   3     2477.27     2292.53    120.31 o 
  -8  -7   3       11.99       26.97     10.93 o 
  -7  -7   3      424.12      415.19     19.35 o 
  -6  -7   3      362.65      329.70     18.68 o 
  -5  -7   3     1763.01     1930.43     49.28 o 
  -4  -7   3       64.68       51.67      6.56 o 
  -3  -7   3     4277.86     5061.39    139.20 o 
  -2  -7   3        4.94        9.82      7.71 o 
  -1  -7   3     8406.21     9421.78    244.30 o 
   0  -7   3      322.79      308.20     17.44 o 
   1  -7   3    14791.31    16710.41    299.90 o 
   2  -7   3       51.71       56.72      7.13 o 
   3  -7   3     8153.83     8807.28    164.31 o 
   4  -7   3        6.33        8.18      5.10 o 
   5  -7   3     5263.04     5542.99    109.33 o 
   6  -7   3       53.66       79.24     10.99 o 
   7  -7   3     1185.88     1185.27     39.52 o 
   8  -7   3      204.44      244.21     28.19 o 
   9  -7   3       79.09       76.04     13.83 o 
  10  -7   3       53.52       75.58     17.91 o 
  11  -7   3     1462.29     1508.42    144.80 o 
  12  -7   3        1.94       18.41     16.75 o 
  13  -7   3      511.89      523.44     39.35 o 
  14  -7   3      213.96      220.88     47.84 o 
 -15  -6   3      210.32      210.20     44.00 o 
 -14  -6   3       15.77       30.95     24.90 o 
 -13  -6   3      288.93      273.18     42.39 o 
 -12  -6   3       49.49       61.21     21.93 o 
 -11  -6   3      555.45      477.36     32.34 o 
 -10  -6   3      130.33      169.66     21.95 o 
  -9  -6   3     1865.16     1824.26     66.62 o 
  -8  -6   3       59.28       67.51     18.30 o 
  -7  -6   3     2585.49     2617.26     65.02 o 
  -6  -6   3     1374.75     1488.01     41.23 o 
  -5  -6   3     2349.30     2315.52     56.64 o 
  -4  -6   3     1737.45     1607.66     41.08 o 
  -3  -6   3    17728.14    21085.12    522.79 o 
  -2  -6   3      724.52      701.03     30.14 o 
  -1  -6   3      473.13      469.48     23.47 o 
   0  -6   3       19.07        3.62      5.21 o 
   1  -6   3       28.88       27.00      4.89 o 
   2  -6   3      670.16      790.69     22.07 o 
   3  -6   3     1472.09     1870.34     42.37 o 
   4  -6   3       23.24       21.73      5.94 o 
   5  -6   3      866.68      782.61     27.77 o 
   6  -6   3        1.47       -2.68      5.36 o 
   7  -6   3     1422.42     1656.50     92.88 o 
   8  -6   3      571.69      537.59     33.75 o 
   9  -6   3       48.72       62.11     11.29 o 
  10  -6   3       15.35       38.87     14.61 o 
  11  -6   3       34.27       58.71     19.38 o 
  12  -6   3      145.13      199.13     29.67 o 
  13  -6   3      950.30     1010.80     56.14 o 
  14  -6   3      147.83      170.23     28.36 o 
  15  -6   3      588.88      624.58     47.09 o 
 -14  -5   3        1.19       -8.28     16.55 o 
 -13  -5   3       94.81       97.16     28.13 o 
 -12  -5   3      309.40      254.84     26.90 o 
 -11  -5   3     9097.40     9704.10    370.07 o 
 -10  -5   3      499.61      483.24     40.77 o 
  -9  -5   3      867.58      838.11     63.25 o 
  -8  -5   3       51.05       42.91      8.74 o 
  -7  -5   3       85.89      106.01     10.90 o 
  -6  -5   3       69.94       56.29      8.16 o 
  -5  -5   3      163.41       70.38     16.40 o 
  -4  -5   3     1347.87     1438.37     37.40 o 
  -3  -5   3    12884.45    15308.32    310.38 o 
  -2  -5   3     1588.19     1612.96     51.76 o 
  -1  -5   3      120.48      200.43     15.40 o 
   0  -5   3      208.26      194.01      9.36 o 
   1  -5   3       29.83       40.60      5.94 o 
   2  -5   3      479.13      450.59     19.62 o 
   3  -5   3      811.28      849.06     29.89 o 
   4  -5   3      133.08      159.87     10.15 o 
   5  -5   3     3615.72     3735.87    109.54 o 
   6  -5   3      103.80      143.81     12.30 o 
   7  -5   3      178.66      167.67     22.87 o 
   8  -5   3       78.94       71.51     11.11 o 
   9  -5   3       41.76       69.15     12.52 o 
  10  -5   3      595.87      518.97     41.38 o 
  11  -5   3     1115.13     1222.68     57.85 o 
  12  -5   3        5.28        8.51     14.89 o 
  13  -5   3      117.92       93.71     23.06 o 
  14  -5   3      210.21      177.03     28.41 o 
  15  -5   3     1000.16     1025.14     60.26 o 
 -15  -4   3      130.95      176.71     45.28 o 
 -14  -4   3      482.10      534.26    116.47 o 
 -13  -4   3       21.72        3.57     14.06 o 
 -12  -4   3       19.33       41.43     19.11 o 
 -11  -4   3      266.57      232.42     24.87 o 
 -10  -4   3      376.66      363.66     27.87 o 
  -9  -4   3     6522.73     6445.23    271.63 o 
  -8  -4   3       88.41       95.50     11.12 o 
  -7  -4   3     4288.38     4495.62    102.07 o 
  -6  -4   3     1130.28     1094.22     37.38 o 
  -5  -4   3      289.54      220.20     11.99 o 
  -4  -4   3      129.68      105.00     10.76 o 
  -3  -4   3       51.03       56.50      6.37 o 
  -2  -4   3     1066.10     1091.46     36.95 o 
  -1  -4   3     8720.88     9783.48    199.91 o 
   0  -4   3      365.63      361.51     23.40 o 
   1  -4   3     3240.64     3585.13     68.94 o 
   2  -4   3       33.07       28.12      4.96 o 
   3  -4   3     1895.45     2173.69     45.85 o 
   4  -4   3       80.51       83.44      9.01 o 
   5  -4   3     1957.64     2276.20     75.47 o 
   6  -4   3      115.71      108.95     11.31 o 
   7  -4   3       62.30       93.95     10.81 o 
   8  -4   3        1.27        9.34      6.30 o 
   9  -4   3     8219.08     8783.81    223.42 o 
  10  -4   3        0.19       11.34     10.94 o 
  11  -4   3      426.98      418.77     36.74 o 
  12  -4   3        6.51       16.43     13.05 o 
  13  -4   3      143.39      248.61     29.13 o 
  14  -4   3       32.75       25.58     30.01 o 
  15  -4   3       75.15       58.96     22.34 o 
 -15  -3   3        2.18        4.44     16.82 o 
 -14  -3   3       46.89       59.49     20.45 o 
 -13  -3   3       73.54      106.34     22.08 o 
 -12  -3   3      326.65      306.72     28.67 o 
 -11  -3   3     1382.77     1237.70     56.60 o 
 -10  -3   3      210.36      185.14     22.15 o 
  -9  -3   3     3146.77     3169.07    102.38 o 
  -8  -3   3      648.46      585.54     22.98 o 
  -7  -3   3       86.04       90.30     11.29 o 
  -6  -3   3      185.06      211.82     12.77 o 
  -5  -3   3      476.78      357.46     18.37 o 
  -4  -3   3     1059.84     1040.40     63.72 o 
  -3  -3   3    24529.68    27625.14    675.17 o 
  -2  -3   3     4938.62     4922.74    103.91 o 
  -1  -3   3      302.49      386.78     13.33 o 
   0  -3   3       10.06       16.06      4.11 o 
   1  -3   3      388.91      413.42     12.59 o 
   2  -3   3      123.72      127.17      7.58 o 
   3  -3   3     2313.08     2579.10     52.23 o 
   4  -3   3      633.60      648.73     21.37 o 
   5  -3   3     7440.49     7448.46    157.88 o 
   6  -3   3      171.68      212.71     13.07 o 
   7  -3   3      272.71      316.09     24.93 o 
   8  -3   3       56.10       70.53      9.54 o 
   9  -3   3     2067.15     1881.01    135.24 o 
  10  -3   3      812.14      721.44     70.58 o 
  11  -3   3       43.88       32.68     14.82 o 
  12  -3   3       65.79       81.55     36.67 o 
  13  -3   3       87.24      145.09     24.87 o 
  14  -3   3        0.15       40.66     15.79 o 
  15  -3   3        1.34        6.60     15.05 o 
  16  -3   3      360.33      407.48     41.18 o 
 -15  -2   3      168.79      234.81     37.28 o 
 -14  -2   3       26.70       69.11     21.33 o 
 -13  -2   3      707.45      627.32     42.21 o 
 -12  -2   3      574.73      640.64     51.81 o 
 -11  -2   3      679.01      685.05     40.61 o 
 -10  -2   3       55.29       63.46     15.55 o 
  -9  -2   3     1874.26     1954.98     71.50 o 
  -8  -2   3      824.35      831.99     39.37 o 
  -7  -2   3      255.07      211.18     13.07 o 
  -6  -2   3       13.06        6.84      5.45 o 
  -5  -2   3     1670.07     1787.30     45.26 o 
  -4  -2   3      661.76      620.25     20.51 o 
  -3  -2   3       42.63       39.16      5.99 o 
  -2  -2   3       81.45       79.78      6.78 o 
  -1  -2   3     3147.03     3611.25     94.44 o 
   0  -2   3      369.47      352.31     10.74 o 
   1  -2   3      950.77      905.88     20.83 o 
   2  -2   3      201.10      184.66      8.45 o 
   3  -2   3    35473.61    41711.70   1011.93 o 
   4  -2   3      113.72      110.34      8.44 o 
   5  -2   3    14038.40    16765.01    340.20 o 
   6  -2   3      641.96      762.75     24.70 o 
   7  -2   3     2331.37     2500.22     68.88 o 
   8  -2   3        1.08        2.55      4.89 o 
   9  -2   3      898.19      861.81     42.10 o 
  10  -2   3      200.26      245.25     23.59 o 
  11  -2   3      256.12      210.98     24.31 o 
  12  -2   3      214.22      229.68     26.88 o 
  13  -2   3      154.63      161.19     26.31 o 
  14  -2   3       63.26       63.44     19.74 o 
  15  -2   3      270.74      314.24     34.71 o 
  16  -2   3       26.64       17.48     22.14 o 
 -15  -1   3       19.55       20.63     18.17 o 
 -14  -1   3        2.54        9.95     17.49 o 
 -13  -1   3     1780.69     1950.95     81.57 o 
 -12  -1   3      132.50      125.57     22.30 o 
 -11  -1   3      886.71      892.94     47.04 o 
 -10  -1   3       14.22       25.69     12.84 o 
  -9  -1   3        3.68        5.94     10.31 o 
  -8  -1   3      200.87      203.17     12.59 o 
  -7  -1   3     2541.48     2481.18     94.84 o 
  -6  -1   3      361.10      316.45     15.27 o 
  -5  -1   3      112.83       73.42      8.20 o 
  -4  -1   3       74.01       67.09      9.98 o 
  -3  -1   3      966.92      835.45     24.22 o 
  -2  -1   3     1739.62     1764.96     66.94 o 
  -1  -1   3    11722.67    12498.33    303.60 o 
   0  -1   3        1.25       -1.22      2.43 o 
   1  -1   3     1786.06     1857.94     43.35 o 
   2  -1   3        1.44       -1.40      3.61 o 
   3  -1   3     2755.76     2766.79     61.12 o 
   4  -1   3      145.81      157.09     15.56 o 
   5  -1   3     1067.61     1298.32     55.29 o 
   6  -1   3       18.36       24.75      5.26 o 
   7  -1   3     4110.48     4011.34    140.31 o 
   8  -1   3      251.30      236.01     12.57 o 
   9  -1   3     1317.82     1272.99     53.45 o 
  10  -1   3       13.32       25.43     13.16 o 
  11  -1   3      833.29      711.57     41.05 o 
  12  -1   3       46.09       34.11     25.37 o 
  13  -1   3       96.98      120.17     36.40 o 
  14  -1   3       74.43       82.79     53.29 o 
  15  -1   3      355.83      329.10     55.44 o 
  16  -1   3       15.04       13.73     18.59 o 
 -15   0   3      292.82      256.34     32.10 o 
 -14   0   3        1.33       -6.94     13.89 o 
 -13   0   3     1825.33     1846.67     79.95 o 
 -12   0   3      388.26      390.83     32.76 o 
 -11   0   3     2122.72     2068.08     80.51 o 
 -10   0   3      149.69      132.36     20.92 o 
  -9   0   3     7274.78     6994.63    442.33 o 
  -8   0   3      627.75      619.61     23.34 o 
  -7   0   3       71.73       64.25      8.04 o 
  -6   0   3      732.86      648.13     22.35 o 
  -5   0   3    13003.54    14531.45    362.42 o 
  -4   0   3     2480.54     2537.63     59.60 o 
  -3   0   3      202.87      187.72     10.79 o 
  -2   0   3      593.51      553.87     17.57 o 
  -1   0   3     2268.86     2611.65     57.75 o 
   0   0   3       36.95       48.15      5.05 o 
   1   0   3     4484.40     4775.67    178.09 o 
   2   0   3       15.51       16.39      3.96 o 
   3   0   3    24882.15    27407.74    954.78 o 
   4   0   3       47.54       53.70      6.01 o 
   5   0   3      592.54      589.71     18.77 o 
   6   0   3       13.57       26.99      5.00 o 
   7   0   3    30110.07    34575.42    692.80 o 
   8   0   3        2.27       -4.15      8.31 o 
   9   0   3     2675.54     2590.79     87.55 o 
  10   0   3       36.90       14.58     15.48 o 
  11   0   3      596.31      569.64     36.52 o 
  12   0   3        0.19        4.96     13.12 o 
  13   0   3     3676.22     3434.93    119.27 o 
  14   0   3       85.15       96.23     22.47 o 
  15   0   3        9.93       -2.72     15.85 o 
  16   0   3       29.21       65.20     20.75 o 
 -15   1   3      137.24      110.62     25.64 o 
 -14   1   3      600.36      617.78     44.84 o 
 -13   1   3     2251.87     2296.26     92.77 o 
 -12   1   3      167.69      163.91     39.70 o 
 -11   1   3     1274.03     1267.02     58.83 o 
 -10   1   3      278.07      211.93     23.56 o 
  -9   1   3      106.18      108.57     12.76 o 
  -8   1   3      214.52      201.94     13.28 o 
  -7   1   3      393.93      488.13     26.69 o 
  -6   1   3      699.90      740.02     24.94 o 
  -5   1   3      497.02      682.99     26.38 o 
  -4   1   3      531.46      529.10     18.83 o 
  -3   1   3     1992.19     2249.75     52.69 o 
  -2   1   3      500.76      477.03     16.03 o 
  -1   1   3    32470.40    33613.00    723.37 o 
   0   1   3      117.57      108.72      5.33 o 
   1   1   3      725.54      726.88     18.61 o 
   2   1   3      529.91      468.62     19.50 o 
   3   1   3     9945.85    10160.24    235.87 o 
   4   1   3      558.81      526.82     16.56 o 
   5   1   3       81.06       77.49      8.15 o 
   6   1   3        7.98        9.04      7.53 o 
   7   1   3     3667.65     3986.55    116.91 o 
   8   1   3      279.34      319.96     44.14 o 
   9   1   3      426.51      398.76     27.59 o 
  10   1   3      194.31      175.80     20.36 o 
  11   1   3     2275.72     2362.30     86.34 o 
  12   1   3      727.93      661.15     41.38 o 
  13   1   3        0.54        7.78     14.27 o 
  14   1   3       65.70       99.85     27.18 o 
  15   1   3        5.20        6.69     15.43 o 
  16   1   3        6.99        6.80     18.13 o 
 -15   2   3       24.13       10.40     17.62 o 
 -14   2   3       68.25       87.87     22.34 o 
 -13   2   3      991.69      965.59     54.56 o 
 -12   2   3       11.69       20.21     13.89 o 
 -11   2   3      559.74      472.77     34.46 o 
 -10   2   3       23.32       20.13     18.57 o 
  -9   2   3      150.94      134.96     12.64 o 
  -8   2   3      650.71      631.88     24.65 o 
  -7   2   3      172.53      197.86     12.98 o 
  -6   2   3      982.28      925.82     29.30 o 
  -5   2   3     3057.92     3543.06     90.20 o 
  -4   2   3     3278.96     3170.28     84.49 o 
  -3   2   3    11035.30    10832.89    222.63 o 
  -2   2   3      735.50      693.83     17.35 o 
  -1   2   3     6735.69     6830.62    137.42 o 
   0   2   3      221.68      200.20      9.09 o 
   1   2   3     6469.37     6354.28    130.28 o 
   2   2   3      113.82       91.54      8.78 o 
   3   2   3    15605.25    16061.40    323.03 o 
   4   2   3      241.79      220.39      9.95 o 
   5   2   3     5645.86     6352.40    133.65 o 
   6   2   3       18.05       25.73      8.93 o 
   7   2   3     3280.48     3370.83    101.60 o 
   8   2   3       13.75       38.28     11.53 o 
   9   2   3     6362.49     6650.90    188.53 o 
  10   2   3      471.63      373.64     27.81 o 
  11   2   3      151.88      156.62     23.31 o 
  12   2   3      442.14      492.63     87.87 o 
  13   2   3     4257.59     4063.07    135.66 o 
  14   2   3        1.77       13.37     15.30 o 
  15   2   3      254.64      269.54     33.28 o 
  16   2   3      271.89      293.12     36.11 o 
 -15   3   3     1002.41     1003.13     68.56 o 
 -14   3   3       20.01       84.92     49.59 o 
 -13   3   3      331.65      340.21     32.72 o 
 -12   3   3      749.25      695.70     97.83 o 
 -11   3   3      822.39      859.01     56.45 o 
 -10   3   3       13.25       19.00     12.49 o 
  -9   3   3        2.85       16.86      7.36 o 
  -8   3   3      312.80      351.48     32.48 o 
  -7   3   3     6624.67     6718.65    148.22 o 
  -6   3   3       33.83       45.45      9.62 o 
  -5   3   3     7939.44     8723.40    224.48 o 
  -4   3   3      850.05      835.91     26.75 o 
  -3   3   3    11416.59    12109.60    255.44 o 
  -2   3   3      831.61      786.77     36.08 o 
  -1   3   3    13625.17    14008.48    283.59 o 
   0   3   3        3.95        1.20      4.89 o 
   1   3   3     1500.97     1470.37     63.74 o 
   2   3   3       10.66       15.53      4.30 o 
   3   3   3      623.35      623.19     18.71 o 
   4   3   3     1036.74      961.40     26.05 o 
   5   3   3      117.74      129.10      9.54 o 
   6   3   3      115.82      112.34      8.11 o 
   7   3   3     2801.12     3132.61    104.83 o 
   8   3   3      216.83      212.53     20.36 o 
   9   3   3      426.29      391.53     27.81 o 
  10   3   3      103.56       93.18     21.06 o 
  11   3   3      152.04      176.46     24.62 o 
  12   3   3     1930.26     1835.70     74.81 o 
  13   3   3      115.70      115.01     23.70 o 
  14   3   3       37.89       30.10     26.17 o 
  15   3   3      110.97      142.27     28.06 o 
  16   3   3      166.67      164.08     28.78 o 
 -15   4   3      144.29      134.94     28.85 o 
 -14   4   3      207.69      210.95     31.42 o 
 -13   4   3      139.60      122.11     24.40 o 
 -12   4   3      657.74      582.80     49.32 o 
 -11   4   3     1442.00     1288.36     61.78 o 
 -10   4   3       71.81       93.66     19.79 o 
  -9   4   3       20.02        6.07      6.88 o 
  -8   4   3        1.55       -2.21      8.65 o 
  -7   4   3     3061.19     2940.26     73.86 o 
  -6   4   3      174.54      159.04     13.19 o 
  -5   4   3      677.27      700.94     25.65 o 
  -4   4   3      561.00      551.57     22.94 o 
  -3   4   3     2986.66     2688.09     63.98 o 
  -2   4   3        1.98       -1.72      3.44 o 
  -1   4   3       57.59       43.54      6.84 o 
   0   4   3      443.77      429.44     15.79 o 
   1   4   3       26.77       11.15      4.51 o 
   2   4   3      103.10       86.45      9.56 o 
   3   4   3     3981.90     4324.32     93.27 o 
   4   4   3       10.05       10.43      4.77 o 
   5   4   3     8667.38     9718.09    200.82 o 
   6   4   3      875.09      865.66     25.39 o 
   7   4   3     3111.08     3103.42     71.28 o 
   8   4   3     1322.16     1346.43     53.36 o 
   9   4   3       14.71        7.83     11.82 o 
  10   4   3        7.19       -5.82     11.65 o 
  11   4   3    18462.85    18612.64    489.23 o 
  12   4   3       68.80       41.58     16.56 o 
  13   4   3      114.20      117.92     23.53 o 
  14   4   3       12.95       30.12     17.57 o 
  15   4   3       65.13       64.00     20.65 o 
  16   4   3        2.29        8.62     19.11 o 
 -15   5   3      327.44      316.63     35.66 o 
 -14   5   3       99.87       84.54     24.27 o 
 -13   5   3      147.40      210.07     31.16 o 
 -12   5   3      116.83       69.53     17.97 o 
 -11   5   3     1137.92     1113.91    103.55 o 
 -10   5   3      115.57      113.34     21.19 o 
  -9   5   3     1749.95     1847.87     54.60 o 
  -8   5   3       14.89       17.47      7.29 o 
  -7   5   3      188.07      196.32     14.65 o 
  -6   5   3      110.06      120.84     12.42 o 
  -5   5   3     2023.83     1866.85     51.17 o 
  -4   5   3      139.08      168.55     13.15 o 
  -3   5   3     2625.68     3161.10     74.57 o 
  -2   5   3      118.43      158.97     11.62 o 
  -1   5   3     2800.00     2935.50     82.47 o 
   0   5   3       85.64       79.96      8.28 o 
   1   5   3       61.61       56.99     23.01 o 
   2   5   3      522.93      539.06     24.23 o 
   3   5   3     2609.58     2527.47     59.00 o 
   4   5   3        0.58       -1.97      4.35 o 
   5   5   3     1808.70     1697.50     43.25 o 
   6   5   3       37.27       47.63      8.12 o 
   7   5   3     4051.05     4058.30     91.52 o 
   8   5   3       24.21       29.32     10.23 o 
   9   5   3      946.98      905.43     43.80 o 
  10   5   3     1880.43     1747.71     67.17 o 
  11   5   3      416.53      388.58     30.59 o 
  12   5   3      623.33      602.84     38.01 o 
  13   5   3     3596.77     3828.38    177.77 o 
  14   5   3        0.25        4.43     14.31 o 
  15   5   3        2.68        9.62     19.45 o 
  16   5   3      502.94      510.46     40.20 o 
 -14   6   3        0.35       29.41     16.26 o 
 -13   6   3      133.78      120.99     22.73 o 
 -12   6   3       22.56       42.86     16.60 o 
 -11   6   3       59.13       58.89     16.71 o 
 -10   6   3      651.46      620.53     28.66 o 
  -9   6   3      498.83      449.37     23.67 o 
  -8   6   3       24.51       12.39      7.89 o 
  -7   6   3       75.82       61.54     17.96 o 
  -6   6   3        0.02       -0.60      6.22 o 
  -5   6   3     3005.03     3168.63     78.55 o 
  -4   6   3      563.77      663.91     25.61 o 
  -3   6   3     9067.07    10755.39    225.90 o 
  -2   6   3      215.89      211.06     13.45 o 
  -1   6   3    14890.54    16825.83    343.12 o 
   0   6   3     1818.54     1845.08     57.03 o 
   1   6   3      149.44      138.74     10.58 o 
   2   6   3     1807.76     1716.83     43.78 o 
   3   6   3     2712.05     2732.20     64.15 o 
   4   6   3      119.59      128.33     17.53 o 
   5   6   3     1623.96     1625.22     42.92 o 
   6   6   3     1003.92      927.36     28.89 o 
   7   6   3      755.18      657.11     23.42 o 
   8   6   3       72.05       77.39     14.84 o 
   9   6   3     1348.96     1262.69     52.60 o 
  10   6   3      245.65      206.75     22.64 o 
  11   6   3     1046.82      829.00     43.99 o 
  12   6   3      221.28      239.58     26.73 o 
  13   6   3       20.40       51.81     18.70 o 
  14   6   3        2.40       42.18     17.37 o 
  15   6   3       51.85       80.95     42.73 o 
 -14   7   3       53.66      113.06     26.17 o 
 -13   7   3     1386.87     1337.06     68.87 o 
 -12   7   3        3.20        2.36     13.19 o 
 -11   7   3     5165.60     5071.96    164.30 o 
 -10   7   3      180.23      138.30     19.85 o 
  -9   7   3     4089.87     3930.19     99.82 o 
  -8   7   3      863.29      776.93     33.74 o 
  -7   7   3     2007.28     1955.70     56.59 o 
  -6   7   3       90.87       99.68     15.27 o 
  -5   7   3     2761.50     2675.74     69.66 o 
  -4   7   3        1.28       -3.20      6.39 o 
  -3   7   3    21046.53    26308.06    533.16 o 
  -2   7   3        0.04        1.45      5.58 o 
  -1   7   3     2515.67     2642.19     64.92 o 
   0   7   3      304.67      279.55     32.02 o 
   1   7   3     8723.54     8773.98    184.96 o 
   2   7   3       35.43       43.86      8.69 o 
   3   7   3     1336.86     1489.47     40.64 o 
   4   7   3      261.38      227.67     13.91 o 
   5   7   3     3808.58     3600.44     83.19 o 
   6   7   3      944.09      859.98     28.56 o 
   7   7   3      274.23      227.83     20.02 o 
   8   7   3       67.32       55.27     13.73 o 
   9   7   3       36.11       22.42     13.05 o 
  10   7   3       10.14        1.78     11.69 o 
  11   7   3      614.46      686.59     40.06 o 
  12   7   3       23.32       22.46     15.44 o 
  13   7   3      438.25      498.83     36.54 o 
  14   7   3      191.88      258.57     28.90 o 
  15   7   3     1673.28     1620.61     74.64 o 
 -14   8   3       43.95       55.56     21.71 o 
 -13   8   3       24.60       33.16     26.51 o 
 -12   8   3        2.04        9.01     12.06 o 
 -11   8   3      718.63      824.75     83.16 o 
 -10   8   3      255.86      229.40     22.48 o 
  -9   8   3      211.26      266.39     19.50 o 
  -8   8   3      344.36      293.17     20.03 o 
  -7   8   3      854.31      843.51     39.20 o 
  -6   8   3        0.04        7.67      7.65 o 
  -5   8   3        8.20       30.59      9.31 o 
  -4   8   3       78.31       85.89     12.49 o 
  -3   8   3       21.45       19.99     11.66 o 
  -2   8   3     1240.16     1300.95     39.61 o 
  -1   8   3    11207.48    11392.12    242.70 o 
   0   8   3      261.36      220.64     14.49 o 
   1   8   3     2092.13     2124.41     55.02 o 
   2   8   3      350.51      378.28     19.03 o 
   3   8   3      108.01      147.24     13.10 o 
   4   8   3      345.42      333.73     19.16 o 
   5   8   3     2793.85     2846.76     69.55 o 
   6   8   3      152.37      155.61     13.38 o 
   7   8   3      184.89      185.12     14.16 o 
   8   8   3      130.34      128.12     18.70 o 
   9   8   3      622.88      574.72     34.92 o 
  10   8   3       30.13       36.37     15.12 o 
  11   8   3     1207.91     1123.68     53.80 o 
  12   8   3      312.79      291.57     30.00 o 
  13   8   3      514.58      523.77     38.49 o 
  14   8   3      635.16      643.55     43.76 o 
  15   8   3      341.08      381.37     52.48 o 
 -13   9   3      431.82      403.13     37.64 o 
 -12   9   3       22.98       39.98     18.84 o 
 -11   9   3      809.44      800.17     80.20 o 
 -10   9   3       43.56       53.39     12.95 o 
  -9   9   3     1425.68     1402.28     48.95 o 
  -8   9   3        9.11        8.00     10.64 o 
  -7   9   3     1245.10     1130.03     52.80 o 
  -6   9   3       21.08       33.00     10.60 o 
  -5   9   3     4330.12     4013.20    185.57 o 
  -4   9   3       27.21       24.04      9.76 o 
  -3   9   3       31.24       16.12      7.62 o 
  -2   9   3       51.10       55.31     10.77 o 
  -1   9   3      974.50      890.83     60.83 o 
   0   9   3        8.54       12.11      7.28 o 
   1   9   3      406.37      438.47     20.75 o 
   2   9   3      282.45      294.22     16.85 o 
   3   9   3    14072.36    15169.68    313.53 o 
   4   9   3      228.53      245.51     16.18 o 
   5   9   3      218.55      177.62     14.48 o 
   6   9   3       48.38       62.17     10.67 o 
   7   9   3      103.80      134.10     21.14 o 
   8   9   3        0.08        3.25     12.26 o 
   9   9   3     1523.11     1408.15     63.18 o 
  10   9   3      111.03      108.60     20.14 o 
  11   9   3     2730.45     3011.78    104.74 o 
  12   9   3        1.55        1.21     20.19 o 
  13   9   3       85.27      146.41     36.33 o 
  14   9   3       62.09      116.00     35.12 o 
 -13  10   3      424.96      442.18     60.76 o 
 -12  10   3        0.20       27.59     17.36 o 
 -11  10   3       85.93      114.62     22.89 o 
 -10  10   3       61.67       78.61     18.21 o 
  -9  10   3      132.22      147.24     18.04 o 
  -8  10   3       17.53       23.24     10.20 o 
  -7  10   3     7588.44     7468.53    171.64 o 
  -6  10   3       51.40       43.43     12.05 o 
  -5  10   3     3600.26     3675.60     93.98 o 
  -4  10   3       26.02       33.88     10.64 o 
  -3  10   3      125.25      141.91     14.92 o 
  -2  10   3      255.11      224.67     16.90 o 
  -1  10   3       35.83       48.42     10.58 o 
   0  10   3       65.13       63.87     10.78 o 
   1  10   3       55.06       59.46     10.74 o 
   2  10   3      235.86      225.38     16.16 o 
   3  10   3      211.19      199.03     15.30 o 
   4  10   3      228.73      223.20     16.99 o 
   5  10   3     4591.49     4638.09    108.01 o 
   6  10   3       84.90       99.77     13.08 o 
   7  10   3     1007.81      924.73     58.74 o 
   8  10   3      647.34      638.46     42.93 o 
   9  10   3       65.57       91.37     26.38 o 
  10  10   3     1060.69     1193.77     81.82 o 
  11  10   3        2.70       16.69     22.61 o 
  12  10   3      219.96      188.67     41.72 o 
  13  10   3      128.20      149.78     37.54 o 
  14  10   3      924.98     1076.02     87.07 o 
 -12  11   3       41.73       59.26     20.69 o 
 -11  11   3        0.88       22.30     14.26 o 
 -10  11   3       23.68       24.51     18.84 o 
  -9  11   3      118.27      138.35     19.13 o 
  -8  11   3        0.82        5.09     10.72 o 
  -7  11   3      569.91      544.27     28.08 o 
  -6  11   3      709.81      726.02     40.87 o 
  -5  11   3     3928.13     3696.92     95.81 o 
  -4  11   3      336.02      299.37     23.74 o 
  -3  11   3      904.71      880.23     46.88 o 
  -2  11   3       63.83       64.96     12.74 o 
  -1  11   3      399.64      466.84     23.76 o 
   0  11   3      335.04      286.82     19.50 o 
   1  11   3     2868.96     2755.98     84.66 o 
   2  11   3      150.36      172.70     15.69 o 
   3  11   3     2347.46     2443.94     65.39 o 
   4  11   3      329.58      346.47     20.82 o 
   5  11   3     2186.44     2127.31     74.17 o 
   6  11   3       49.12       59.33     14.76 o 
   7  11   3       80.97      105.23     29.34 o 
   8  11   3      349.97      288.11     38.76 o 
   9  11   3      703.93      841.20     65.94 o 
  10  11   3       71.33       56.79     29.87 o 
  11  11   3       24.12       17.76     22.07 o 
  12  11   3        3.19       -0.13     24.09 o 
  13  11   3       86.17      141.16     39.97 o 
 -11  12   3     1795.18     1820.72     82.54 o 
 -10  12   3       34.85       18.44     19.29 o 
  -9  12   3       55.25       82.68     29.99 o 
  -8  12   3       28.46       45.35     16.33 o 
  -7  12   3     1688.16     1662.90     55.71 o 
  -6  12   3        6.05        3.27      7.79 o 
  -5  12   3      789.12      775.43     34.60 o 
  -4  12   3       83.62       74.86     13.86 o 
  -3  12   3      167.79      144.07     17.63 o 
  -2  12   3      462.30      463.82     32.24 o 
  -1  12   3     1794.79     1738.91     53.31 o 
   0  12   3      328.65      322.63     20.91 o 
   1  12   3       63.77       74.61     18.66 o 
   2  12   3     1084.25     1023.83     48.95 o 
   3  12   3    10540.81    11279.38    300.36 o 
   4  12   3      299.54      299.37     54.10 o 
   5  12   3      244.03      232.07     30.08 o 
   6  12   3      642.22      561.00     33.79 o 
   7  12   3      857.42      721.03     60.83 o 
   8  12   3       36.34       61.36     26.11 o 
   9  12   3      244.61      244.92     39.83 o 
  10  12   3        1.39       13.59     23.55 o 
  11  12   3      329.82      263.08     43.20 o 
  12  12   3      276.64      214.91     46.29 o 
  13  12   3     1036.73     1074.00     88.55 o 
 -10  13   3       73.86       72.56     17.07 o 
  -9  13   3      469.18      499.74     29.71 o 
  -8  13   3       56.70       74.28     14.93 o 
  -7  13   3      966.46      986.14     41.05 o 
  -6  13   3      122.88      121.05     16.50 o 
  -5  13   3      571.75      544.48     29.63 o 
  -4  13   3       20.98       21.69     11.52 o 
  -3  13   3      502.07      413.79     25.28 o 
  -2  13   3       69.06       87.92     15.17 o 
  -1  13   3       28.25        5.36     12.37 o 
   0  13   3        0.87       -1.92     13.28 o 
   1  13   3     1732.80     1809.08     71.86 o 
   2  13   3      923.43      905.61     47.64 o 
   3  13   3      281.95      327.93     29.03 o 
   4  13   3     2356.15     2136.13    131.41 o 
   5  13   3      329.70      292.83     26.32 o 
   6  13   3       23.64       20.46     12.85 o 
   7  13   3        7.42       27.45     24.09 o 
   8  13   3        2.01        1.88     20.45 o 
   9  13   3       38.33       34.85     24.49 o 
  10  13   3        4.41        7.27     23.95 o 
  11  13   3       21.11       59.21     29.47 o 
  12  13   3       98.57      141.70     42.79 o 
 -10  14   3        0.07       12.18     11.19 o 
  -9  14   3     1308.24     1352.17     70.96 o 
  -8  14   3        1.37       17.57     11.61 o 
  -7  14   3      428.17      446.31     38.97 o 
  -6  14   3       22.49       21.08     12.48 o 
  -5  14   3        3.29        6.30     11.21 o 
  -4  14   3       97.74       80.20     19.70 o 
  -3  14   3      953.21      716.30     48.85 o 
  -2  14   3        3.49        5.55     24.63 o 
  -1  14   3     3478.89     3223.91    110.67 o 
   0  14   3        1.23        1.53     13.07 o 
   1  14   3       42.29       39.86     17.38 o 
   2  14   3      161.28      207.88     33.44 o 
   3  14   3     4141.54     4092.08    130.78 o 
   4  14   3      191.88      204.35     24.58 o 
   5  14   3      736.51      709.80     46.76 o 
   6  14   3       28.62       25.96     14.47 o 
   7  14   3      447.86      429.14     51.00 o 
   8  14   3       70.66       91.37     31.09 o 
   9  14   3       46.63       36.47     26.24 o 
  10  14   3        0.02       44.54     28.66 o 
  11  14   3      911.39      860.31     78.45 o 
  -8  15   3       31.36       56.40     19.59 o 
  -7  15   3      805.16      717.88    101.53 o 
  -6  15   3      132.40      155.92     25.85 o 
  -5  15   3      462.42      435.06     34.73 o 
  -4  15   3       35.55       54.50     18.36 o 
  -3  15   3      731.95      621.84     42.00 o 
  -2  15   3      289.55      238.02     28.02 o 
  -1  15   3      568.22      505.18     37.84 o 
   0  15   3        6.02        8.25     13.93 o 
   1  15   3        2.76       33.38     16.62 o 
   2  15   3       43.64       64.61     20.25 o 
   3  15   3      330.67      361.44     31.79 o 
   4  15   3       24.98       61.12     18.33 o 
   5  15   3       55.80       63.87     37.54 o 
   6  15   3      159.67      194.13     24.51 o 
   7  15   3      715.79      655.89     63.92 o 
   8  15   3       15.02       13.86     22.74 o 
   9  15   3      388.66      430.49     55.98 o 
  10  15   3      299.09      250.70     52.48 o 
  -7  16   3        6.41       10.00     15.77 o 
  -6  16   3       45.95       44.20     18.65 o 
  -5  16   3       30.79       41.82     17.38 o 
  -4  16   3      144.72      162.04     26.04 o 
  -3  16   3     1720.75     1621.43     73.16 o 
  -2  16   3       12.82       21.95     14.79 o 
  -1  16   3     1523.86     1344.27     66.95 o 
   0  16   3      123.51      118.77     24.92 o 
   1  16   3     2138.12     2289.37     94.27 o 
   2  16   3        0.35        7.70     17.76 o 
   3  16   3       79.61       80.42     38.42 o 
   4  16   3       22.70       33.97     23.21 o 
   5  16   3       39.69       34.32     23.28 o 
   6  16   3       60.08       62.44     27.59 o 
   7  16   3       79.67       99.18     37.68 o 
   8  16   3       69.19       79.67     32.84 o 
   9  16   3      433.09      393.48     56.12 o 
  -5  17   3     2409.21     2366.63     97.77 o 
  -4  17   3        5.94       48.58     17.44 o 
  -3  17   3      916.46      896.87    105.97 o 
  -2  17   3      119.30      131.03     31.49 o 
  -1  17   3     1383.25     1562.63     73.76 o 
   0  17   3      434.59      368.32     34.70 o 
   1  17   3      718.73      742.98     48.03 o 
   2  17   3        8.21       37.13     17.59 o 
   3  17   3      488.77      480.21     38.78 o 
   4  17   3       72.46       66.47     19.12 o 
   5  17   3      255.58      277.03     49.05 o 
   6  17   3      383.82      418.38     60.02 o 
   7  17   3      812.25     1037.26     87.87 o 
  -3  18   3      961.72      960.54     58.31 o 
  -2  18   3        7.05       12.42     18.17 o 
  -1  18   3        1.96       -1.66     16.80 o 
   0  18   3       84.00      120.47     27.05 o 
   1  18   3     2314.01     2624.83    105.07 o 
   2  18   3      162.14      178.82     31.09 o 
   3  18   3      731.56      675.46     63.38 o 
   4  18   3      137.80      154.34     28.23 o 
   5  18   3       32.96       18.90     19.65 o 
  -2 -18   4      123.35      141.54     43.40 o 
  -1 -18   4      255.29      289.81     68.77 o 
   0 -18   4     1829.80     1701.72     80.55 o 
   1 -18   4      111.17       77.29     23.53 o 
   2 -18   4      163.44      184.14     31.71 o 
  -6 -17   4       61.30       48.87     19.86 o 
  -5 -17   4      262.65      270.96     29.90 o 
  -4 -17   4      399.67      397.05     35.63 o 
  -3 -17   4      123.42      122.45     25.23 o 
  -2 -17   4       43.06       94.04     23.47 o 
  -1 -17   4      267.60      232.32     33.25 o 
   0 -17   4      784.43      737.67     49.08 o 
   1 -17   4        8.26       13.99     17.75 o 
   2 -17   4      671.10      613.76     46.09 o 
   3 -17   4        0.00       44.22     18.26 o 
   4 -17   4       23.13       51.01     17.58 o 
   5 -17   4       44.11       77.27     21.99 o 
  -7 -16   4      121.44      146.28     40.77 o 
  -6 -16   4      314.72      316.53     30.99 o 
  -5 -16   4      205.46      249.24     45.15 o 
  -4 -16   4      535.65      435.18     39.43 o 
  -3 -16   4       73.62       49.79     19.10 o 
  -2 -16   4       52.11       42.18     18.22 o 
  -1 -16   4       30.38       45.36     19.29 o 
   0 -16   4      797.55      785.95     94.54 o 
   1 -16   4      337.12      347.59     84.85 o 
   2 -16   4      290.76      281.69     33.58 o 
   3 -16   4        6.07       19.46     14.89 o 
   4 -16   4       61.26      107.84     23.53 o 
   5 -16   4      128.89      177.03     35.53 o 
   6 -16   4      113.85      111.00     24.79 o 
   7 -16   4      109.56      150.32     43.06 o 
  -9 -15   4       61.00       76.03     35.66 o 
  -8 -15   4      323.68      295.78     49.39 o 
  -7 -15   4        3.98       19.38     27.59 o 
  -6 -15   4      235.48      223.81     27.71 o 
  -5 -15   4       31.30       12.12     15.10 o 
  -4 -15   4        3.28       -9.32     18.64 o 
  -3 -15   4       20.03       17.81     15.80 o 
  -2 -15   4       90.05       50.65     30.21 o 
  -1 -15   4       65.94       85.93     21.95 o 
   0 -15   4     1358.87     1333.12     51.06 o 
   1 -15   4      123.92      140.83     25.32 o 
   2 -15   4     3289.33     3224.68    114.38 o 
   3 -15   4       96.86       67.40     18.94 o 
   4 -15   4     1880.66     1921.18     81.58 o 
   5 -15   4      270.45      286.16     31.89 o 
   6 -15   4      114.46      152.26     32.70 o 
   7 -15   4      156.23      139.02     26.69 o 
   8 -15   4       15.37       45.53     19.03 o 
 -10 -14   4       62.51       66.48     33.64 o 
  -9 -14   4      154.18      135.11     40.10 o 
  -8 -14   4      297.40      279.77     46.16 o 
  -7 -14   4      409.73      392.67     52.48 o 
  -6 -14   4       81.13      101.71     22.74 o 
  -5 -14   4       78.35       54.47     25.50 o 
  -4 -14   4      303.35      307.20     29.01 o 
  -3 -14   4      342.96      298.39     29.20 o 
  -2 -14   4      668.67      623.86     40.23 o 
  -1 -14   4        5.80       15.49     25.97 o 
   0 -14   4      306.52      276.61     22.73 o 
   1 -14   4      540.80      498.58     35.33 o 
   2 -14   4      118.72      160.10     25.56 o 
   3 -14   4      282.29      299.49     71.59 o 
   4 -14   4     2056.49     1865.31    137.53 o 
   5 -14   4      249.30      222.95     27.08 o 
   6 -14   4      298.42      345.33     32.72 o 
   7 -14   4        9.29       39.75     21.93 o 
   8 -14   4     1361.25     1272.08     63.00 o 
   9 -14   4       26.07       37.16     15.47 o 
  10 -14   4     1183.31     1199.46     62.63 o 
 -11 -13   4        8.55       11.84     25.03 o 
 -10 -13   4       24.14       53.02     29.61 o 
  -9 -13   4      355.66      350.02     48.45 o 
  -8 -13   4      827.45      733.81     67.28 o 
  -7 -13   4      111.83      133.08     22.42 o 
  -6 -13   4      504.73      520.79     35.33 o 
  -5 -13   4      130.13      118.45     20.81 o 
  -4 -13   4     1447.64     1182.27     55.12 o 
  -3 -13   4     1379.86     1170.34     55.26 o 
  -2 -13   4      190.52      186.60     24.10 o 
  -1 -13   4       55.32       50.90     16.50 o 
   0 -13   4    13815.37    13029.37    348.57 o 
   1 -13   4      213.73      209.12     20.16 o 
   2 -13   4     2989.46     2759.10     79.49 o 
   3 -13   4       21.73       32.55     15.88 o 
   4 -13   4     2738.79     2556.31     93.27 o 
   5 -13   4        0.12       22.40     13.65 o 
   6 -13   4      542.90      509.90     37.36 o 
   7 -13   4      121.45      117.02     22.78 o 
   8 -13   4      482.37      487.60     36.47 o 
   9 -13   4        4.78       -1.33     12.04 o 
  10 -13   4     1135.56     1106.75     58.74 o 
  11 -13   4        0.24        8.88     28.80 o 
 -12 -12   4       40.16       68.09     31.62 o 
 -11 -12   4     1106.15     1042.38     84.78 o 
 -10 -12   4        2.04       -9.82     20.99 o 
  -9 -12   4      311.63      274.52     43.33 o 
  -8 -12   4       86.63       81.95     30.68 o 
  -7 -12   4       22.78       24.46     16.75 o 
  -6 -12   4     2337.95     2014.60    105.64 o 
  -5 -12   4      646.82      634.18     37.86 o 
  -4 -12   4      486.20      445.99     47.57 o 
  -3 -12   4      155.44       87.22     35.93 o 
  -2 -12   4        7.69       -5.54     11.08 o 
  -1 -12   4      578.67      529.45     51.81 o 
   0 -12   4      775.09      747.43     42.19 o 
   1 -12   4       42.00       49.90     12.91 o 
   2 -12   4     1274.30     1276.50     46.30 o 
   3 -12   4      107.16      111.59     17.12 o 
   4 -12   4      422.92      391.58     31.24 o 
   5 -12   4       60.51       50.83     16.60 o 
   6 -12   4       32.84       59.50     16.06 o 
   7 -12   4       83.69       96.86     30.75 o 
   8 -12   4       93.28       84.73     41.72 o 
   9 -12   4      137.99      167.19     26.56 o 
  10 -12   4      321.72      334.53     32.71 o 
  11 -12   4       74.35       51.54     33.78 o 
 -12 -11   4      924.78      899.33     78.59 o 
 -11 -11   4       19.10       -0.40     23.82 o 
 -10 -11   4      339.91      295.38     45.22 o 
  -9 -11   4        8.05       24.09     22.47 o 
  -8 -11   4      347.18      331.18     43.87 o 
  -7 -11   4     2130.99     1989.71     73.92 o 
  -6 -11   4     4674.43     4269.05    134.30 o 
  -5 -11   4      100.91       89.35     24.42 o 
  -4 -11   4     1460.03     1481.18     60.02 o 
  -3 -11   4      139.53      132.16     41.51 o 
  -2 -11   4     6065.94     6119.86    174.99 o 
  -1 -11   4        0.07        5.10     11.02 o 
   0 -11   4       16.27       11.09     12.40 o 
   1 -11   4       93.55       94.60     14.68 o 
   2 -11   4      182.80      196.75     18.40 o 
   3 -11   4        4.60        1.51      9.38 o 
   4 -11   4       35.47       40.57     11.83 o 
   5 -11   4       92.90      117.21     21.15 o 
   6 -11   4      161.23      148.00     32.90 o 
   7 -11   4      362.79      356.95     48.58 o 
   8 -11   4     2278.05     2258.68     67.93 o 
   9 -11   4        5.42       11.54     12.30 o 
  10 -11   4     3115.48     3124.02     88.53 o 
  11 -11   4       89.78      108.93     28.73 o 
  12 -11   4     1932.80     2120.49    148.63 o 
 -13 -10   4      685.26      697.61     70.25 o 
 -12 -10   4       26.77       36.20     27.32 o 
 -11 -10   4       31.19       40.51     27.72 o 
 -10 -10   4      139.83      185.30     39.56 o 
  -9 -10   4       47.84      101.87     32.70 o 
  -8 -10   4     3911.30     3775.36    178.98 o 
  -7 -10   4       53.01       41.31     13.91 o 
  -6 -10   4     2238.98     2204.15     77.39 o 
  -5 -10   4      744.16      661.58     35.92 o 
  -4 -10   4     9079.58     9657.33    297.06 o 
  -3 -10   4      910.43      859.35     41.23 o 
  -2 -10   4     1395.18     1413.34     61.90 o 
  -1 -10   4        0.14        5.85      9.90 o 
   0 -10   4        0.49        3.48      8.78 o 
   1 -10   4       35.30       25.04      9.79 o 
   2 -10   4      824.79      922.04     49.04 o 
   3 -10   4        0.07        0.63     10.71 o 
   4 -10   4     4110.36     4466.50     93.43 o 
   5 -10   4        1.55       -0.60      7.04 o 
   6 -10   4       76.96       92.74     17.81 o 
   7 -10   4      106.77      102.77     15.50 o 
   8 -10   4      234.93      260.36     19.77 o 
   9 -10   4       36.82       53.62     15.85 o 
  10 -10   4      120.84      165.98     18.81 o 
  11 -10   4       38.16       24.79     14.35 o 
  12 -10   4       84.04      122.49     26.06 o 
  13 -10   4       80.99       43.86     50.33 o 
 -13  -9   4       89.49       52.21     30.28 o 
 -12  -9   4      366.20      319.07     45.48 o 
 -11  -9   4      726.46      713.22     64.86 o 
 -10  -9   4      111.42       96.49     30.14 o 
  -9  -9   4      221.57      207.78     38.89 o 
  -8  -9   4      101.08      156.37     34.58 o 
  -7  -9   4     1128.14     1135.96     48.80 o 
  -6  -9   4     2357.72     2381.29     80.16 o 
  -5  -9   4     1639.20     1634.78     90.63 o 
  -4  -9   4       20.65       24.60     11.05 o 
  -3  -9   4      238.91      257.92     21.94 o 
  -2  -9   4     5261.08     5314.12    203.74 o 
  -1  -9   4      148.47      144.26     23.21 o 
   0  -9   4      151.56      160.02     31.69 o 
   1  -9   4      156.34      150.47     14.68 o 
   2  -9   4     1546.35     1579.22     39.31 o 
   3  -9   4        6.29        4.30      7.75 o 
   4  -9   4       24.97       49.87      8.57 o 
   5  -9   4       94.42      125.45     12.35 o 
   6  -9   4        0.01       21.13      8.89 o 
   7  -9   4       40.55       24.96     10.06 o 
   8  -9   4    11896.48    12467.46    269.54 o 
   9  -9   4      125.81      165.15     18.82 o 
  10  -9   4     1499.01     1388.13     63.57 o 
  11  -9   4      159.58      151.14     24.52 o 
  12  -9   4      415.69      421.43     65.33 o 
  13  -9   4        4.13       12.24     14.95 o 
 -14  -8   4      131.10      202.12     46.29 o 
 -13  -8   4        0.38       26.38     23.95 o 
 -12  -8   4     1038.04      901.62     74.69 o 
 -11  -8   4      356.71      299.15     42.12 o 
 -10  -8   4        0.43        5.38     17.63 o 
  -9  -8   4       70.82       57.73     24.09 o 
  -8  -8   4     7215.58     6879.61    284.75 o 
  -7  -8   4      781.33      782.94     45.22 o 
  -6  -8   4     2198.49     2134.88    119.16 o 
  -5  -8   4      577.80      646.05     33.24 o 
  -4  -8   4     1403.38     1228.94     54.64 o 
  -3  -8   4      629.10      652.80     32.61 o 
  -2  -8   4     4608.18     4633.89    131.91 o 
  -1  -8   4      710.93      766.13     35.66 o 
   0  -8   4     1662.26     1686.72     59.33 o 
   1  -8   4      468.90      447.39     18.35 o 
   2  -8   4    10220.53    11150.43    205.74 o 
   3  -8   4        0.18        3.97      5.25 o 
   4  -8   4       24.26       31.86      7.56 o 
   5  -8   4      115.63      129.68     12.16 o 
   6  -8   4      522.47      508.90     24.37 o 
   7  -8   4      157.00      150.54     15.70 o 
   8  -8   4      273.14      264.19     19.19 o 
   9  -8   4      154.43      186.48     18.01 o 
  10  -8   4        4.04       12.93     12.06 o 
  11  -8   4        0.29        0.49     13.73 o 
  12  -8   4      340.36      424.96     38.22 o 
  13  -8   4      213.26      228.54     29.48 o 
  14  -8   4     2154.60     2003.82    107.59 o 
 -14  -7   4      264.58      345.44     49.52 o 
 -13  -7   4     1384.31     1113.57     85.86 o 
 -12  -7   4        0.12       13.46     22.34 o 
 -11  -7   4       42.99       51.67     24.09 o 
 -10  -7   4     1145.64     1218.66     81.82 o 
  -9  -7   4      631.39      679.44     56.92 o 
  -8  -7   4      854.87      842.41     62.31 o 
  -7  -7   4       78.36       72.90     14.52 o 
  -6  -7   4     2524.25     3022.74     73.10 o 
  -5  -7   4      314.02      293.26     14.43 o 
  -4  -7   4     2094.04     2162.44     52.97 o 
  -3  -7   4     2773.55     2799.02     84.81 o 
  -2  -7   4       50.19       63.78     13.46 o 
  -1  -7   4        0.10       -0.15      7.61 o 
   0  -7   4     6610.29     7754.76    163.77 o 
   1  -7   4        0.78       -1.18      4.22 o 
   2  -7   4     1531.49     1592.37     38.18 o 
   3  -7   4       28.70       33.50      6.79 o 
   4  -7   4     4144.88     4345.71     88.15 o 
   5  -7   4      159.45      170.65     13.95 o 
   6  -7   4     4004.26     4261.66    101.49 o 
   7  -7   4       78.10       91.18     12.98 o 
   8  -7   4       21.45       10.89     15.64 o 
   9  -7   4       60.66       65.33     12.09 o 
  10  -7   4     1727.42     1489.89     64.33 o 
  11  -7   4        9.63       16.61     13.79 o 
  12  -7   4     1416.10     1517.49     70.23 o 
  13  -7   4      115.78      152.12     25.51 o 
  14  -7   4      390.99      360.61     35.29 o 
 -15  -6   4      754.12      640.01     65.13 o 
 -14  -6   4      424.53      306.68     45.75 o 
 -13  -6   4       37.71       35.39     26.24 o 
 -12  -6   4       25.00       33.91     24.09 o 
 -11  -6   4       81.21       40.24     20.86 o 
 -10  -6   4     3381.80     3326.74    107.21 o 
  -9  -6   4        4.24       -1.95      9.73 o 
  -8  -6   4     1146.00     1009.56     33.81 o 
  -7  -6   4       31.00       28.76      7.94 o 
  -6  -6   4     7805.78     8199.29    187.94 o 
  -5  -6   4        0.06       -2.53      5.06 o 
  -4  -6   4     4726.04     4879.85    107.09 o 
  -3  -6   4       53.50       55.23      5.89 o 
  -2  -6   4     4101.16     3962.31    111.18 o 
  -1  -6   4      851.88      856.67     34.76 o 
   0  -6   4        0.87       70.98     56.12 o 
   1  -6   4      417.31      436.83     15.14 o 
   2  -6   4     6986.47     7972.73    148.25 o 
   3  -6   4       45.47       57.46      7.56 o 
   4  -6   4     3581.62     4109.48     83.24 o 
   5  -6   4     1453.93     1586.64     45.26 o 
   6  -6   4      194.23      208.05     16.17 o 
   7  -6   4       75.93       83.49     12.27 o 
   8  -6   4      575.04      615.46     36.49 o 
   9  -6   4       55.68       58.79     11.75 o 
  10  -6   4      195.32      167.84     24.31 o 
  11  -6   4      457.90      450.66     33.85 o 
  12  -6   4     2874.53     2924.18    107.18 o 
  13  -6   4        2.76       35.29     16.72 o 
  14  -6   4        9.14       21.16     18.86 o 
  15  -6   4       25.51       88.43     24.39 o 
 -13  -5   4      543.61      501.41     48.85 o 
 -12  -5   4      861.95      798.81     58.94 o 
 -11  -5   4      336.01      332.12     37.14 o 
 -10  -5   4      196.06      159.60     25.43 o 
  -9  -5   4      965.94      866.96     40.73 o 
  -8  -5   4      751.27      701.87     44.33 o 
  -7  -5   4       15.79       12.53      6.71 o 
  -6  -5   4     1677.00     1850.76     48.69 o 
  -5  -5   4      270.66      267.24     13.85 o 
  -4  -5   4     4915.31     4347.74     96.07 o 
  -3  -5   4     3587.27     4091.78     89.94 o 
  -2  -5   4     1388.51     1470.98     36.92 o 
  -1  -5   4       75.64       82.85      7.03 o 
   0  -5   4     2345.12     2416.30     55.94 o 
   1  -5   4      557.58      533.42     16.40 o 
   2  -5   4     2789.04     2957.49     60.27 o 
   3  -5   4       18.97       13.31      5.07 o 
   4  -5   4        2.71       -2.19      4.37 o 
   5  -5   4      100.84      118.85     11.12 o 
   6  -5   4      265.47      278.34     16.19 o 
   7  -5   4      129.40      163.15     13.77 o 
   8  -5   4     1020.16     1121.72     49.81 o 
   9  -5   4       78.87       78.75     11.72 o 
  10  -5   4       57.13       84.35     21.19 o 
  11  -5   4       53.66       45.44     16.15 o 
  12  -5   4       61.58       64.71     25.90 o 
  13  -5   4      199.50      212.85     26.85 o 
  14  -5   4      831.57      778.73     50.10 o 
  15  -5   4      135.94      162.06     30.76 o 
 -15  -4   4      357.39      367.14     37.03 o 
 -14  -4   4      389.53      388.94     35.43 o 
 -13  -4   4       20.76       26.32     15.78 o 
 -12  -4   4      306.69      248.44     52.41 o 
 -11  -4   4      318.95      343.15     28.68 o 
 -10  -4   4     2984.07     2969.91     99.88 o 
  -9  -4   4      172.27      178.22     19.85 o 
  -8  -4   4      134.10      133.16     12.77 o 
  -7  -4   4       37.48       44.71      8.97 o 
  -6  -4   4       71.43      121.47     10.59 o 
  -5  -4   4      105.01      101.34     17.45 o 
  -4  -4   4      688.60      896.42     26.61 o 
  -3  -4   4      491.11      436.81     16.42 o 
  -2  -4   4     3297.39     3345.65     74.20 o 
  -1  -4   4      805.61      790.48     22.47 o 
   0  -4   4    37651.71    44411.48    776.02 o 
   1  -4   4      149.38      143.43      8.42 o 
   2  -4   4     2283.25     2501.34     51.41 o 
   3  -4   4        5.12        0.66      4.17 o 
   4  -4   4     1500.23     1578.59     36.99 o 
   5  -4   4        3.10        1.95      5.46 o 
   6  -4   4     2287.05     2537.90     63.45 o 
   7  -4   4       51.68       48.14      8.87 o 
   8  -4   4      586.34      631.35     25.60 o 
   9  -4   4       92.83      107.02     19.17 o 
  10  -4   4      333.78      328.96     34.65 o 
  11  -4   4      170.06      203.98     28.26 o 
  12  -4   4     1003.71      877.71     48.34 o 
  13  -4   4       50.71       71.50     19.14 o 
  14  -4   4      535.71      515.54    112.37 o 
  15  -4   4       15.89        4.60     15.00 o 
 -15  -3   4       97.84      138.79     28.62 o 
 -14  -3   4       18.92       19.53     17.30 o 
 -13  -3   4     1800.35     1786.91     76.84 o 
 -12  -3   4      250.02      252.16     27.40 o 
 -11  -3   4      583.90      558.62     38.55 o 
 -10  -3   4       59.14       86.54     26.71 o 
  -9  -3   4      153.12      146.17     19.93 o 
  -8  -3   4     1834.34     1877.02     51.55 o 
  -7  -3   4       15.57       13.31      7.03 o 
  -6  -3   4     5781.37     5696.16    125.34 o 
  -5  -3   4       95.90       92.41     10.09 o 
  -4  -3   4      798.98      684.46     26.78 o 
  -3  -3   4       40.16       29.32      5.83 o 
  -2  -3   4      950.43      922.39     35.92 o 
  -1  -3   4       50.46       56.91      6.03 o 
   0  -3   4     6235.17     6537.48    119.75 o 
   1  -3   4      108.47      107.49      7.19 o 
   2  -3   4     1481.76     1364.50     48.05 o 
   3  -3   4        1.42        3.58      4.02 o 
   4  -3   4      103.36      106.94      9.32 o 
   5  -3   4       46.54       58.31      7.99 o 
   6  -3   4      175.71      163.34     11.96 o 
   7  -3   4       28.41       47.31      8.07 o 
   8  -3   4      226.95      254.47     15.34 o 
   9  -3   4        3.63        4.92      8.73 o 
  10  -3   4     1761.81     1638.39     91.10 o 
  11  -3   4      158.97      164.71     32.90 o 
  12  -3   4      884.51      821.09     87.20 o 
  13  -3   4       36.14       48.09     16.57 o 
  14  -3   4      203.20      190.37     28.57 o 
  15  -3   4       14.59       10.58     16.42 o 
  16  -3   4      210.36      285.46     50.93 o 
 -15  -2   4      127.36      145.55     28.14 o 
 -14  -2   4       17.95       44.54     18.83 o 
 -13  -2   4       98.66      105.67     22.97 o 
 -12  -2   4        0.03       -6.24     12.48 o 
 -11  -2   4       16.78       31.59     19.24 o 
 -10  -2   4        0.65       10.37     11.64 o 
  -9  -2   4      152.87      140.17     18.46 o 
  -8  -2   4      581.14      598.58     24.38 o 
  -7  -2   4        2.36        6.01      5.81 o 
  -6  -2   4     1582.08     1659.47     54.22 o 
  -5  -2   4       18.30       33.69      9.28 o 
  -4  -2   4     4978.70     4839.10    106.11 o 
  -3  -2   4      510.54      502.25     18.15 o 
  -2  -2   4     2888.94     2942.15     65.69 o 
  -1  -2   4      664.61      719.50     22.18 o 
   0  -2   4    59189.66    65333.19   1136.60 o 
   1  -2   4       13.34        7.54      3.96 o 
   2  -2   4      156.70      181.70      8.81 o 
   3  -2   4        1.71        1.54      4.22 o 
   4  -2   4       82.82       59.76      7.21 o 
   5  -2   4       36.42       37.22      6.65 o 
   6  -2   4     2910.04     3910.52     88.72 o 
   7  -2   4        2.77        5.92      5.25 o 
   8  -2   4      834.19      964.80     30.87 o 
   9  -2   4        0.55        0.67     12.72 o 
  10  -2   4      386.53      277.11     42.86 o 
  11  -2   4       20.77       10.63     30.55 o 
  12  -2   4       15.52       16.91     13.14 o 
  13  -2   4      156.97      150.67     37.28 o 
  14  -2   4      785.82      678.35     45.18 o 
  15  -2   4        5.72        2.46     15.16 o 
  16  -2   4      165.45      144.14     28.67 o 
 -15  -1   4      132.59      135.47     28.45 o 
 -14  -1   4       61.67       89.21     32.36 o 
 -13  -1   4     1786.17     1835.05     79.48 o 
 -12  -1   4      492.70      423.40     33.54 o 
 -11  -1   4      451.28      403.00     31.81 o 
 -10  -1   4     7872.06     8240.75    234.25 o 
  -9  -1   4      497.48      540.30     33.07 o 
  -8  -1   4     3238.56     3270.64     79.53 o 
  -7  -1   4       29.28       33.22     10.48 o 
  -6  -1   4     1139.95      973.67     30.72 o 
  -5  -1   4       74.44       97.35     10.16 o 
  -4  -1   4     5106.33     5631.76    122.03 o 
  -3  -1   4      655.10      646.49     21.34 o 
  -2  -1   4     1321.24     1376.75     34.86 o 
  -1  -1   4      322.13      301.07     12.93 o 
   0  -1   4    14838.24    16599.33    293.06 o 
   1  -1   4      288.40      270.91      9.67 o 
   2  -1   4    17568.37    19997.23    352.59 o 
   3  -1   4      551.93      607.18     19.13 o 
   4  -1   4    36804.33    40450.66    804.91 o 
   5  -1   4     1150.81     1247.48     33.88 o 
   6  -1   4     1156.59     1438.97     38.83 o 
   7  -1   4       13.32       17.82      5.42 o 
   8  -1   4     8576.40     8830.24    187.59 o 
   9  -1   4      849.75      723.90     37.71 o 
  10  -1   4     1129.79      956.67     83.37 o 
  11  -1   4       33.47       30.72     14.13 o 
  12  -1   4       17.21       26.46     13.86 o 
  13  -1   4       41.71       51.02     17.97 o 
  14  -1   4       68.59       69.76     21.66 o 
  15  -1   4       12.95        7.70     16.55 o 
  16  -1   4      460.44      453.87     40.20 o 
 -15   0   4      322.65      430.24     58.54 o 
 -14   0   4        2.79        4.81     14.73 o 
 -13   0   4      817.99      828.11     56.92 o 
 -12   0   4     2193.54     2184.14     86.78 o 
 -11   0   4      962.17      997.63     51.26 o 
 -10   0   4      727.92      676.60     39.54 o 
  -9   0   4       60.06       59.22      9.72 o 
  -8   0   4      228.98      163.61     12.75 o 
  -7   0   4      105.16      106.99     10.47 o 
  -6   0   4      620.29      450.14     52.95 o 
  -5   0   4      171.62      202.54     13.07 o 
  -4   0   4     1871.28     1948.27     54.17 o 
  -3   0   4      186.51      187.41     11.22 o 
  -2   0   4     1787.11     1977.12     47.00 o 
  -1   0   4       25.96       20.26      4.70 o 
   0   0   4    11480.31    12131.51    216.09 o 
   1   0   4      166.95      155.19      9.69 o 
   2   0   4    21807.54    24433.43    487.37 o 
   3   0   4       29.52       31.97      5.31 o 
   4   0   4     1249.52     1301.01     33.56 o 
   5   0   4        1.60        7.16      4.14 o 
   6   0   4     3180.84     3486.87    114.86 o 
   7   0   4      455.76      472.89     22.30 o 
   8   0   4      189.37      181.15     13.86 o 
   9   0   4        0.10        7.59     10.47 o 
  10   0   4     1678.04     1578.27     63.47 o 
  11   0   4      260.25      227.78     24.73 o 
  12   0   4      312.17      276.76     26.83 o 
  13   0   4       48.39       39.77     27.32 o 
  14   0   4       32.51       65.07     20.75 o 
  15   0   4      559.68      524.88     41.34 o 
  16   0   4      112.36       91.99     24.31 o 
 -15   1   4       92.26      111.64     27.01 o 
 -14   1   4       23.57       16.12     15.75 o 
 -13   1   4     1618.49     1652.05     75.34 o 
 -12   1   4      383.72      438.20     34.92 o 
 -11   1   4      298.35      239.38     26.63 o 
 -10   1   4      811.71      768.68     48.92 o 
  -9   1   4        0.36       -2.41      5.54 o 
  -8   1   4      692.84      573.44     23.59 o 
  -7   1   4        5.60        7.87      5.34 o 
  -6   1   4     1031.68      963.50     33.02 o 
  -5   1   4     1173.24     1106.06     39.83 o 
  -4   1   4    12573.88    14545.45    297.75 o 
  -3   1   4     1508.98     1527.80     39.22 o 
  -2   1   4      111.74      103.28      6.98 o 
  -1   1   4      587.97      529.35     14.72 o 
   0   1   4      144.77       78.10      5.71 o 
   1   1   4       71.86       61.87      5.50 o 
   2   1   4    18912.02    19766.77    395.57 o 
   3   1   4      153.45      153.93      8.65 o 
   4   1   4    19623.54    20310.28    408.07 o 
   5   1   4       16.63       26.56      7.00 o 
   6   1   4     3203.66     3218.90     73.20 o 
   7   1   4       39.60       30.99     14.33 o 
   8   1   4        7.44       20.34     10.46 o 
   9   1   4       40.54       32.60     12.32 o 
  10   1   4     7586.18     7578.90    269.81 o 
  11   1   4      130.79       95.29     19.37 o 
  12   1   4      212.70      171.09     25.48 o 
  13   1   4      953.95      870.83     48.94 o 
  14   1   4     4269.36     4221.64    142.27 o 
  15   1   4       55.07       51.38     26.38 o 
  16   1   4        0.09        7.56     17.95 o 
 -15   2   4      553.41      629.27     47.86 o 
 -14   2   4     2868.33     3025.10    127.37 o 
 -13   2   4       38.10       29.51     17.70 o 
 -12   2   4      822.13      807.25    103.55 o 
 -11   2   4     1514.11     1380.66     96.69 o 
 -10   2   4       29.84       35.19     14.45 o 
  -9   2   4        6.14        3.74      6.86 o 
  -8   2   4       39.43       43.67      8.87 o 
  -7   2   4        0.74       -4.32      8.65 o 
  -6   2   4    12505.95    13763.93    286.55 o 
  -5   2   4       52.73       38.39      9.13 o 
  -4   2   4    12412.25    14036.25    288.24 o 
  -3   2   4     3760.34     3794.26     84.97 o 
  -2   2   4    13325.06    13759.81    245.51 o 
  -1   2   4       10.77       11.58      3.63 o 
   0   2   4    11746.81    11583.50    278.93 o 
   1   2   4      213.71      183.28     16.69 o 
   2   2   4     7478.61     7620.51    156.67 o 
   3   2   4      663.57      620.28     25.02 o 
   4   2   4     6124.81     5801.89    122.56 o 
   5   2   4       10.30        5.79      4.82 o 
   6   2   4     1146.41     1187.46     32.20 o 
   7   2   4      120.30      125.92     11.21 o 
   8   2   4      279.76      275.56     21.65 o 
   9   2   4      448.17      422.34     39.23 o 
  10   2   4     1174.20     1135.42     51.57 o 
  11   2   4      805.27      733.72     42.28 o 
  12   2   4     2930.66     2874.28    102.64 o 
  13   2   4       41.34       69.70     19.64 o 
  14   2   4       40.87       85.82     45.42 o 
  15   2   4       34.41       33.61     18.27 o 
  16   2   4      428.89      404.95     53.96 o 
 -15   3   4      238.69      283.58     63.92 o 
 -14   3   4        1.84       48.24     22.47 o 
 -13   3   4      532.62      463.04     54.16 o 
 -12   3   4        1.94        1.29     14.35 o 
 -11   3   4       35.32       13.46     14.04 o 
 -10   3   4     2783.54     2557.56     93.35 o 
  -9   3   4      350.23      343.19     27.40 o 
  -8   3   4      287.54      304.15     17.62 o 
  -7   3   4       10.93       26.85      8.78 o 
  -6   3   4     2861.51     3189.25    116.77 o 
  -5   3   4       21.01       38.27      8.19 o 
  -4   3   4    25186.26    28276.79    569.47 o 
  -3   3   4      485.55      450.29     25.25 o 
  -2   3   4    10511.27    10351.76    215.46 o 
  -1   3   4        7.60        6.31      4.41 o 
   0   3   4     1674.96     1498.76     37.16 o 
   1   3   4      703.39      650.24     19.78 o 
   2   3   4      619.99      421.52     14.80 o 
   3   3   4       61.26       52.47      6.28 o 
   4   3   4     2641.21     2422.49     56.09 o 
   5   3   4      238.82      244.66     11.80 o 
   6   3   4     3436.93     3461.63     78.13 o 
   7   3   4        1.01        6.56      4.33 o 
   8   3   4      474.45      448.72     28.17 o 
   9   3   4      141.84      123.16     19.02 o 
  10   3   4     5340.69     5129.59    299.15 o 
  11   3   4      502.99      432.37     32.64 o 
  12   3   4     2974.87     2901.50    115.46 o 
  13   3   4      322.98      312.37     30.71 o 
  14   3   4       66.33       87.92     23.00 o 
  15   3   4      373.24      282.66     31.07 o 
  16   3   4      587.82      568.21     44.09 o 
 -15   4   4      531.42      524.48     45.14 o 
 -14   4   4      350.63      329.98     33.97 o 
 -13   4   4        4.32       11.31     13.94 o 
 -12   4   4      395.57      339.49     32.79 o 
 -11   4   4      755.13      737.45     44.96 o 
 -10   4   4      141.89      138.85     23.68 o 
  -9   4   4       87.27       73.79     12.04 o 
  -8   4   4     1248.58     1108.39     37.62 o 
  -7   4   4        9.17        6.98      6.78 o 
  -6   4   4     8434.53     8863.14    204.42 o 
  -5   4   4        0.09       -2.72      6.84 o 
  -4   4   4    11273.81    12483.70    259.63 o 
  -3   4   4        0.70       -2.31      4.61 o 
  -2   4   4        4.38        3.56      4.54 o 
  -1   4   4        4.45        0.34      4.39 o 
   0   4   4     8054.20     9050.37    187.42 o 
   1   4   4       97.12       76.90      9.06 o 
   2   4   4     1406.36     1642.47     40.71 o 
   3   4   4        0.04        3.47      4.00 o 
   4   4   4    20455.79    22282.49    448.41 o 
   5   4   4      470.82      463.12     17.35 o 
   6   4   4      429.72      422.36     30.40 o 
   7   4   4      931.74      961.30     28.22 o 
   8   4   4     7586.49     7098.83    275.06 o 
   9   4   4      160.15      176.98     21.44 o 
  10   4   4        1.78       15.58     13.23 o 
  11   4   4     1224.32     1172.50    175.75 o 
  12   4   4      624.45      540.70     38.23 o 
  13   4   4       13.85        9.18     17.36 o 
  14   4   4      227.21      298.63     32.67 o 
  15   4   4       55.44       49.92     20.10 o 
  16   4   4       12.34       12.52     38.42 o 
 -15   5   4      403.48      482.54     51.27 o 
 -14   5   4        0.88       -7.18     14.35 o 
 -13   5   4        1.01       18.21     15.83 o 
 -12   5   4        1.00        5.78     13.96 o 
 -11   5   4       92.10       76.48     19.97 o 
 -10   5   4       18.49       22.77      8.36 o 
  -9   5   4      157.11      179.03     15.53 o 
  -8   5   4       66.82       65.76     11.65 o 
  -7   5   4      448.01      384.14     21.23 o 
  -6   5   4     3956.45     3570.03     87.76 o 
  -5   5   4      355.41      333.92     18.39 o 
  -4   5   4       84.76       20.19     10.85 o 
  -3   5   4       64.52       75.78     13.57 o 
  -2   5   4        2.22        4.07      4.97 o 
  -1   5   4       78.03       84.21      9.24 o 
   0   5   4     3493.95     3375.73    110.21 o 
   1   5   4      565.06      535.79     19.26 o 
   2   5   4    15459.27    17152.71    347.48 o 
   3   5   4       15.58       14.80      5.62 o 
   4   5   4     4055.33     4508.33     99.08 o 
   5   5   4      238.12      217.81     12.32 o 
   6   5   4        0.86        3.47      4.74 o 
   7   5   4      156.38      148.84     11.01 o 
   8   5   4        0.66       -4.17      8.33 o 
   9   5   4       47.63       50.00     14.51 o 
  10   5   4      852.31      852.39     48.92 o 
  11   5   4     1981.56     1945.83     74.45 o 
  12   5   4     5037.44     5020.09    166.93 o 
  13   5   4      693.84      641.69     43.06 o 
  14   5   4       38.32       29.28     52.15 o 
  15   5   4      646.62      503.76     39.35 o 
 -14   6   4       22.52       32.96     18.19 o 
 -13   6   4       16.11       22.17     14.38 o 
 -12   6   4      545.12      560.16     41.06 o 
 -11   6   4       59.33       45.54     22.74 o 
 -10   6   4     2113.63     2167.03     64.42 o 
  -9   6   4       39.12       51.03     11.14 o 
  -8   6   4    13057.15    13476.54    287.47 o 
  -7   6   4     1229.15     1058.60     64.37 o 
  -6   6   4     6965.93     7578.71    168.59 o 
  -5   6   4      280.26      310.25     21.11 o 
  -4   6   4    12342.81    12570.44    263.87 o 
  -3   6   4      207.74      204.73     13.98 o 
  -2   6   4     4016.73     4715.28    119.66 o 
  -1   6   4      100.47      122.31     11.12 o 
   0   6   4       95.16      116.89     16.96 o 
   1   6   4      494.29      458.59     21.99 o 
   2   6   4     6258.55     6536.47    142.76 o 
   3   6   4       58.21       58.29      8.37 o 
   4   6   4     4954.64     5139.07    112.95 o 
   5   6   4       15.40       18.58      6.20 o 
   6   6   4     1271.10     1138.81     33.83 o 
   7   6   4      132.97      132.24     17.71 o 
   8   6   4       62.03       78.70     15.60 o 
   9   6   4      169.10      166.20     20.48 o 
  10   6   4     2592.71     2485.03    113.85 o 
  11   6   4      102.88      112.55     32.23 o 
  12   6   4     1386.47     1368.22     61.66 o 
  13   6   4      290.59      254.04     27.69 o 
  14   6   4      488.00      536.93     40.30 o 
  15   6   4      250.32      305.68     32.28 o 
 -14   7   4      426.57      413.82     59.55 o 
 -13   7   4      175.53      263.15     30.78 o 
 -12   7   4       19.14       35.35     15.19 o 
 -11   7   4       40.34       29.80     14.56 o 
 -10   7   4      466.07      428.52     25.62 o 
  -9   7   4       10.68       12.22      8.55 o 
  -8   7   4       51.33       88.08     13.26 o 
  -7   7   4        0.29       -4.18      8.35 o 
  -6   7   4        1.71       24.17      9.11 o 
  -5   7   4       97.11       70.34     11.84 o 
  -4   7   4     1338.09     1268.28     76.62 o 
  -3   7   4       29.35        9.85      8.05 o 
  -2   7   4       26.20       16.98      7.69 o 
  -1   7   4      623.72      587.61     23.23 o 
   0   7   4     2698.20     2913.25     98.03 o 
   1   7   4       36.77       32.42      7.56 o 
   2   7   4        8.23       -0.88      5.17 o 
   3   7   4      707.15      692.25     27.00 o 
   4   7   4     8865.40     9511.78    200.57 o 
   5   7   4      191.20      226.07     13.94 o 
   6   7   4     1133.40     1150.57     35.02 o 
   7   7   4      153.34      172.49     13.35 o 
   8   7   4      217.52      276.58     24.10 o 
   9   7   4       58.03       39.50     14.31 o 
  10   7   4      842.57      838.71     51.94 o 
  11   7   4       88.46       59.13     21.33 o 
  12   7   4      733.71      695.69     41.96 o 
  13   7   4      593.16      664.29     47.57 o 
  14   7   4      298.50      398.94     37.28 o 
  15   7   4      266.20      317.36     33.51 o 
 -13   8   4      171.21      176.66     29.83 o 
 -12   8   4      434.42      422.74     36.42 o 
 -11   8   4       37.59       35.83     14.98 o 
 -10   8   4     2161.04     2049.93     63.91 o 
  -9   8   4       13.17       23.96      9.56 o 
  -8   8   4       83.98      147.37     16.12 o 
  -7   8   4      557.04      514.78     31.17 o 
  -6   8   4     1988.47     1881.77     56.58 o 
  -5   8   4      450.42      410.96     22.24 o 
  -4   8   4     2247.39     2249.07     65.25 o 
  -3   8   4       63.17       63.98     10.77 o 
  -2   8   4     1550.44     1822.46     50.96 o 
  -1   8   4     1332.52     1318.21     53.11 o 
   0   8   4     3853.88     3697.65     87.52 o 
   1   8   4     2663.11     2929.34     74.66 o 
   2   8   4     4239.25     4105.20     95.05 o 
   3   8   4       51.80       43.98      8.62 o 
   4   8   4        6.33       19.78      6.98 o 
   5   8   4       17.76       22.52      7.48 o 
   6   8   4     1757.63     1643.09     46.18 o 
   7   8   4      161.15      162.71     14.10 o 
   8   8   4      771.42      736.11     38.16 o 
   9   8   4      138.89      156.55     22.08 o 
  10   8   4      811.05      699.33     40.34 o 
  11   8   4      696.95      658.34     51.54 o 
  12   8   4      627.19      726.17     44.57 o 
  13   8   4       27.24       65.85     21.03 o 
  14   8   4       46.24       30.32     24.49 o 
  15   8   4      665.61      733.57     49.58 o 
 -13   9   4       51.00       81.27     28.60 o 
 -12   9   4       15.53       37.05     17.43 o 
 -11   9   4       98.67      105.67     22.31 o 
 -10   9   4     1992.24     1862.72     80.12 o 
  -9   9   4       39.50       61.08     17.38 o 
  -8   9   4      159.05      150.23     16.87 o 
  -7   9   4      142.44      115.57     16.42 o 
  -6   9   4      713.38      724.17     33.67 o 
  -5   9   4       11.60        5.91      8.11 o 
  -4   9   4     1006.09      903.99     34.72 o 
  -3   9   4      265.78      283.55     18.78 o 
  -2   9   4      418.53      469.54     22.74 o 
  -1   9   4      115.00      107.73     14.61 o 
   0   9   4     5092.45     5154.10    117.98 o 
   1   9   4      980.26      941.90     32.58 o 
   2   9   4      184.25      171.30     17.89 o 
   3   9   4       84.27       84.77     14.68 o 
   4   9   4     2211.79     2252.48     59.13 o 
   5   9   4      107.35      119.57     16.86 o 
   6   9   4     1702.82     1752.75     49.75 o 
   7   9   4       76.21       67.31     15.59 o 
   8   9   4        6.68       16.79     11.35 o 
   9   9   4      159.81      119.55     21.11 o 
  10   9   4      113.25       80.31     19.17 o 
  11   9   4      205.84      208.35     49.99 o 
  12   9   4        0.54        6.83     17.24 o 
  13   9   4      660.96      756.82     66.34 o 
  14   9   4       55.05       72.13     30.28 o 
 -12  10   4        4.66       29.07     16.23 o 
 -11  10   4        0.86       48.23     30.41 o 
 -10  10   4        0.53       13.14      9.83 o 
  -9  10   4       62.57       97.50     15.07 o 
  -8  10   4      750.27      785.87     34.80 o 
  -7  10   4       52.87       52.48     17.63 o 
  -6  10   4       50.45       70.47     13.94 o 
  -5  10   4      135.60      140.81     17.13 o 
  -4  10   4     1025.51      941.44     44.50 o 
  -3  10   4        0.11       -3.85      7.83 o 
  -2  10   4        5.51       32.64     17.14 o 
  -1  10   4      208.31      214.08     16.77 o 
   0  10   4     4637.97     4678.12    110.36 o 
   1  10   4      227.81      225.97     16.83 o 
   2  10   4      457.78      417.39     28.30 o 
   3  10   4      123.33      145.15     14.64 o 
   4  10   4        7.45        0.67      8.04 o 
   5  10   4      188.33      190.11     21.15 o 
   6  10   4      395.13      394.85     21.11 o 
   7  10   4      271.94      306.22     26.13 o 
   8  10   4      149.70      110.85     19.78 o 
   9  10   4      203.19      205.48     23.37 o 
  10  10   4      920.91      957.60     71.46 o 
  11  10   4     1733.89     1932.15    114.38 o 
  12  10   4      861.54      938.62     75.09 o 
  13  10   4      241.74      258.37     41.18 o 
  14  10   4     1336.76     1433.17    101.20 o 
 -12  11   4      426.46      459.27     40.18 o 
 -11  11   4        3.18       39.43     15.70 o 
 -10  11   4      622.51      561.06     30.64 o 
  -9  11   4       38.09       45.06     12.81 o 
  -8  11   4        2.25        2.83      8.54 o 
  -7  11   4       46.10       41.01     14.66 o 
  -6  11   4     1518.65     1507.93     51.72 o 
  -5  11   4       54.79       65.99     13.69 o 
  -4  11   4     4664.33     4540.24    232.53 o 
  -3  11   4       14.31       16.78      9.54 o 
  -2  11   4     1121.34     1076.35     38.86 o 
  -1  11   4        4.25        0.54      9.04 o 
   0  11   4     2358.97     2486.00     67.76 o 
   1  11   4       62.00       69.65     12.11 o 
   2  11   4      159.93      149.21     15.68 o 
   3  11   4      104.82      131.77     17.26 o 
   4  11   4      553.23      620.06     27.24 o 
   5  11   4       42.49       34.42     10.89 o 
   6  11   4     4748.79     4711.21    111.91 o 
   7  11   4        3.90       14.94     19.78 o 
   8  11   4      534.46      528.72     51.14 o 
   9  11   4      307.10      352.30     43.74 o 
  10  11   4     3150.73     3359.13    166.60 o 
  11  11   4      289.16      342.48     46.70 o 
  12  11   4      470.63      500.60     56.52 o 
  13  11   4       87.42      178.44     40.10 o 
 -11  12   4       62.02       93.51     31.76 o 
 -10  12   4      251.52      278.39     22.88 o 
  -9  12   4       25.09        9.96     17.89 o 
  -8  12   4      776.56      700.83     53.92 o 
  -7  12   4        2.55       -0.65      8.08 o 
  -6  12   4        0.25       25.49     11.01 o 
  -5  12   4        5.00        6.67     10.01 o 
  -4  12   4      516.91      460.00     27.87 o 
  -3  12   4        0.00       10.68     11.27 o 
  -2  12   4      328.67      341.86     22.33 o 
  -1  12   4      207.81      166.51     17.97 o 
   0  12   4      716.59      742.45     31.88 o 
   1  12   4        2.59       -4.54     13.49 o 
   2  12   4     5743.75     5947.76    138.14 o 
   3  12   4      716.07      743.71     49.82 o 
   4  12   4     3124.66     3167.62    102.86 o 
   5  12   4     2143.12     1912.53    101.20 o 
   6  12   4       46.19       62.30     25.37 o 
   7  12   4        0.55       -8.95     17.90 o 
   8  12   4      142.10      184.36     37.95 o 
   9  12   4      222.21      241.96     40.24 o 
  10  12   4       22.76       23.55     23.82 o 
  11  12   4      524.45      559.14     58.94 o 
  12  12   4      500.30      471.40     58.27 o 
 -10  13   4     1940.67     1912.93     78.19 o 
  -9  13   4       44.67       46.00     13.43 o 
  -8  13   4      731.44      683.93     38.11 o 
  -7  13   4       64.02       68.06     13.83 o 
  -6  13   4      464.81      459.04     28.11 o 
  -5  13   4      225.04      205.37     21.57 o 
  -4  13   4       76.42       72.80     14.58 o 
  -3  13   4       37.84       40.73     12.68 o 
  -2  13   4       66.07       71.98     24.90 o 
  -1  13   4      166.14      169.03     18.67 o 
   0  13   4      203.76      184.65     23.55 o 
   1  13   4      388.54      373.30     30.33 o 
   2  13   4       80.78       82.88     19.49 o 
   3  13   4      104.42      118.70     21.95 o 
   4  13   4    16086.34    16416.52    426.79 o 
   5  13   4        1.97       28.78     14.00 o 
   6  13   4      815.07      782.58     41.40 o 
   7  13   4        9.20       15.07     21.67 o 
   8  13   4       90.32      110.62     34.32 o 
   9  13   4       86.21      114.65     33.10 o 
  10  13   4       15.62       25.30     28.39 o 
  11  13   4      341.54      339.12     48.98 o 
  12  13   4       28.71        4.58     31.49 o 
  -9  14   4       43.45       59.35     16.65 o 
  -8  14   4      605.95      675.85     52.09 o 
  -7  14   4      174.14      187.68     20.01 o 
  -6  14   4      872.69      788.79     36.03 o 
  -5  14   4       24.62       44.09     14.17 o 
  -4  14   4     2205.07     2025.04     65.05 o 
  -3  14   4      461.25      418.73     32.76 o 
  -2  14   4      514.13      498.07     37.75 o 
  -1  14   4      562.65      528.64     43.87 o 
   0  14   4     5130.68     5152.50    158.49 o 
   1  14   4      134.12      144.66     23.70 o 
   2  14   4     3972.71     4004.49    129.17 o 
   3  14   4      295.60      293.17     28.59 o 
   4  14   4      431.31      361.62     88.14 o 
   5  14   4      387.88      394.81     65.67 o 
   6  14   4        0.45       -6.07     12.15 o 
   7  14   4       20.28       32.43     24.90 o 
   8  14   4      393.57      465.88     53.96 o 
   9  14   4       40.14       60.83     28.13 o 
  10  14   4      386.61      561.96     60.56 o 
  11  14   4      463.49      506.66     61.50 o 
  -8  15   4     1060.56     1091.90     59.45 o 
  -7  15   4        9.00       21.16     14.89 o 
  -6  15   4      220.01      266.89     30.54 o 
  -5  15   4        0.82       19.35     14.94 o 
  -4  15   4       74.51       79.05     37.95 o 
  -3  15   4      101.45      118.46     39.43 o 
  -2  15   4      256.41      214.67     43.60 o 
  -1  15   4      149.44      150.83     25.96 o 
   0  15   4      674.49      685.93     43.78 o 
   1  15   4       41.44       39.31     17.09 o 
   2  15   4       50.41       66.41     19.64 o 
   3  15   4      462.07      491.72     36.25 o 
   4  15   4      474.34      473.83     35.53 o 
   5  15   4      118.98      155.97     34.79 o 
   6  15   4        3.44       -2.41     13.42 o 
   7  15   4      100.61      124.34     38.22 o 
   8  15   4        4.37       50.46     28.93 o 
   9  15   4      259.14      277.62     53.56 o 
  10  15   4      709.64      677.29     69.98 o 
  -7  16   4        4.07       -4.32     14.79 o 
  -6  16   4     1014.76     1152.93     61.12 o 
  -5  16   4       33.42       20.91     15.05 o 
  -4  16   4      416.74      400.35     35.05 o 
  -3  16   4      127.90      123.31     22.01 o 
  -2  16   4      702.82      696.64     45.15 o 
  -1  16   4      291.47      328.94     32.07 o 
   0  16   4      639.12      585.09     41.50 o 
   1  16   4        2.43       16.59     25.03 o 
   2  16   4      532.32      576.49     40.91 o 
   3  16   4       59.02       66.31     19.74 o 
   4  16   4      466.97      459.34     36.59 o 
   5  16   4        4.42       54.74     18.89 o 
   6  16   4      287.65      336.69     49.93 o 
   7  16   4       42.60       99.45     37.41 o 
   8  16   4      290.59      287.71     53.56 o 
  -5  17   4       68.91       69.16     21.21 o 
  -4  17   4      285.61      284.48     31.04 o 
  -3  17   4      540.26      530.89     82.69 o 
  -2  17   4      966.81      938.04     55.25 o 
  -1  17   4       46.58       65.76     20.28 o 
   0  17   4       16.85       23.35     17.28 o 
   1  17   4      101.92      110.29     48.18 o 
   2  17   4      559.21      643.61    110.89 o 
   3  17   4      108.43      129.63     26.17 o 
   4  17   4      126.56      147.28     26.32 o 
   5  17   4      218.67      265.47     30.61 o 
   6  17   4       17.54      -10.36     26.78 o 
   7  17   4       22.16       20.86     31.76 o 
  -2  18   4      497.82      429.67    105.37 o 
  -1  18   4       30.98       42.94     19.93 o 
   0  18   4      188.49      233.88     34.97 o 
   1  18   4      150.17      191.58     31.86 o 
   2  18   4      700.82      786.14     94.94 o 
   3  18   4       32.29       43.20     31.29 o 
   4  18   4      964.49     1031.73     58.82 o 
  -5 -17   5      116.57      156.90     27.67 o 
  -4 -17   5      582.50      547.63     41.43 o 
  -3 -17   5      750.54      782.27     50.64 o 
  -2 -17   5       46.01       80.29     22.50 o 
  -1 -17   5      609.42      561.28     42.84 o 
   0 -17   5      173.55      195.12     31.67 o 
   1 -17   5      301.66      359.92     37.05 o 
   2 -17   5        4.33       26.50     19.61 o 
   3 -17   5      817.73      848.07     67.76 o 
   4 -17   5      141.28      155.11     28.32 o 
  -7 -16   5       59.56       87.07     35.53 o 
  -6 -16   5      237.40      274.88     30.76 o 
  -5 -16   5      119.58      197.30     35.46 o 
  -4 -16   5       11.78       10.58     15.29 o 
  -3 -16   5      157.03      161.73     36.67 o 
  -2 -16   5       65.68       57.18     21.34 o 
  -1 -16   5      535.49      524.31     55.12 o 
   0 -16   5       41.97       68.49     20.13 o 
   1 -16   5       73.05       95.27     24.15 o 
   2 -16   5       51.94       84.39     22.02 o 
   3 -16   5     4008.98     4120.02    141.13 o 
   4 -16   5       22.47       38.32     23.21 o 
   5 -16   5      224.75      230.90     28.45 o 
   6 -16   5      137.63      135.90     38.22 o 
  -8 -15   5       18.45       79.93     37.41 o 
  -7 -15   5       57.86       42.12     28.80 o 
  -6 -15   5       34.68       54.23     19.18 o 
  -5 -15   5      556.96      494.60     36.95 o 
  -4 -15   5       30.17       52.89     16.90 o 
  -3 -15   5       21.38       43.68     16.64 o 
  -2 -15   5       16.57       39.37     17.33 o 
  -1 -15   5        7.31        5.15     15.00 o 
   0 -15   5      121.39      190.19     65.35 o 
   1 -15   5      524.77      590.15     44.26 o 
   2 -15   5      374.09      392.49     34.47 o 
   3 -15   5      523.79      478.87     38.20 o 
   4 -15   5        3.98       -1.03     14.66 o 
   5 -15   5      587.92      615.87     43.33 o 
   6 -15   5     1262.51     1230.03     63.17 o 
   7 -15   5       13.19       27.08     16.60 o 
   8 -15   5       23.04       14.55     16.00 o 
  -9 -14   5      287.03      312.47     48.31 o 
  -8 -14   5      398.06      519.31     59.88 o 
  -7 -14   5      527.03      564.25     61.36 o 
  -6 -14   5        1.04        1.23     11.16 o 
  -5 -14   5       23.69       13.27     13.45 o 
  -4 -14   5      144.72      150.79     23.80 o 
  -3 -14   5      636.68      594.45     39.61 o 
  -2 -14   5       53.88       97.36     21.17 o 
  -1 -14   5      817.83      747.76     45.26 o 
   0 -14   5      206.06      179.43     21.90 o 
   1 -14   5     3572.01     3626.71    130.15 o 
   2 -14   5       39.30       54.06     13.76 o 
   3 -14   5       11.54       23.54     14.61 o 
   4 -14   5        0.00       19.11     31.09 o 
   5 -14   5     1966.60     1999.94     82.39 o 
   6 -14   5       19.64       33.38     16.92 o 
   7 -14   5     2525.18     2383.08     93.94 o 
   8 -14   5        1.56       12.91     14.63 o 
   9 -14   5      654.87      697.55     46.07 o 
 -10 -13   5      135.91      175.08     43.33 o 
  -9 -13   5      114.13      137.80     39.03 o 
  -8 -13   5       30.79       -2.96     20.99 o 
  -7 -13   5      199.62      169.56     39.23 o 
  -6 -13   5       21.34       43.18     20.93 o 
  -5 -13   5      162.42      167.28     26.71 o 
  -4 -13   5      432.45      354.19     29.65 o 
  -3 -13   5     3881.65     3560.32    117.63 o 
  -2 -13   5        2.88       -4.72      9.45 o 
  -1 -13   5      248.59      286.84     36.87 o 
   0 -13   5      729.13      727.68     59.14 o 
   1 -13   5      197.40      218.91     21.14 o 
   2 -13   5        6.47       19.38     15.67 o 
   3 -13   5     1552.04     1426.62     93.33 o 
   4 -13   5      696.13      584.38     38.78 o 
   5 -13   5      263.35      264.53     40.84 o 
   6 -13   5      204.58      197.71     26.06 o 
   7 -13   5       87.57       85.47     20.36 o 
   8 -13   5      509.11      457.65     35.83 o 
   9 -13   5      483.56      401.19     60.22 o 
  10 -13   5       18.03       -3.26     14.94 o 
 -11 -12   5      339.45      317.85     49.52 o 
 -10 -12   5       35.86       -4.44     24.49 o 
  -9 -12   5        2.99        8.88     21.26 o 
  -8 -12   5       38.23       72.53     29.34 o 
  -7 -12   5      573.07      536.81     35.50 o 
  -6 -12   5      955.53      944.41     47.82 o 
  -5 -12   5      492.20      505.16     34.13 o 
  -4 -12   5      524.55      372.58     29.93 o 
  -3 -12   5     2368.77     2188.75     87.60 o 
  -2 -12   5       86.10       85.65     18.91 o 
  -1 -12   5     2804.59     2886.77    119.30 o 
   0 -12   5      272.26      264.12     27.22 o 
   1 -12   5     5376.55     5242.73    129.86 o 
   2 -12   5      383.03      351.43     42.58 o 
   3 -12   5     1196.93     1178.16     80.25 o 
   4 -12   5        0.84       -4.35      8.69 o 
   5 -12   5      147.62      114.59     39.70 o 
   6 -12   5      286.79      337.42     51.00 o 
   7 -12   5     2041.59     1918.57     77.98 o 
   8 -12   5       15.44       16.15     13.37 o 
   9 -12   5      367.71      385.39     33.71 o 
  10 -12   5        6.64       33.56     16.41 o 
  11 -12   5     1410.42     1531.94    110.35 o 
 -12 -11   5      583.15      607.72     64.73 o 
 -11 -11   5     1320.97     1311.25     95.95 o 
 -10 -11   5      124.35      134.97     37.54 o 
  -9 -11   5       21.78        6.86     23.68 o 
  -8 -11   5      110.80       94.33     32.30 o 
  -7 -11   5     2125.76     2331.44    120.31 o 
  -6 -11   5      316.72      281.69     25.92 o 
  -5 -11   5     2045.11     1948.20     73.04 o 
  -4 -11   5     1722.99     1635.23     64.61 o 
  -3 -11   5        4.85        7.36     16.48 o 
  -2 -11   5      232.69      243.66     29.40 o 
  -1 -11   5     1167.62     1139.78     51.34 o 
   0 -11   5      462.36      415.07     24.77 o 
   1 -11   5     1085.22     1063.65     40.83 o 
   2 -11   5       59.38       84.44     15.02 o 
   3 -11   5     1323.20     1357.62     47.76 o 
   4 -11   5       32.28       25.93     12.82 o 
   5 -11   5     3538.08     3538.37     94.58 o 
   6 -11   5       32.46       43.18     15.36 o 
   7 -11   5      780.19      722.49     41.92 o 
   8 -11   5      233.76      195.72     29.27 o 
   9 -11   5     3588.21     3780.27    113.82 o 
  10 -11   5        1.98       -2.38     10.32 o 
  11 -11   5      175.01      216.03     30.48 o 
  12 -11   5      186.77      257.25     30.93 o 
 -13 -10   5      209.70      275.20     46.43 o 
 -12 -10   5       64.36       88.55     32.30 o 
 -11 -10   5      214.53      273.18     48.98 o 
 -10 -10   5        0.04        7.40     23.42 o 
  -9 -10   5        5.04       -2.29     21.93 o 
  -8 -10   5       99.95       92.05     30.68 o 
  -7 -10   5     1945.88     1784.84     99.04 o 
  -6 -10   5     2321.95     1985.96    162.70 o 
  -5 -10   5     1054.28      930.56     44.32 o 
  -4 -10   5      660.84      610.21     34.99 o 
  -3 -10   5     1388.63     1495.12     88.01 o 
  -2 -10   5     1183.84     1097.22     52.01 o 
  -1 -10   5     2347.18     2270.50     83.57 o 
   0 -10   5       18.52       13.85      8.98 o 
   1 -10   5       10.98       18.34      9.66 o 
   2 -10   5       39.73       39.60     14.14 o 
   3 -10   5      783.36      843.95     63.10 o 
   4 -10   5      325.15      308.79     21.03 o 
   5 -10   5       12.00       19.62     10.90 o 
   6 -10   5      262.93      271.99     18.09 o 
   7 -10   5     7132.71     7015.87    161.80 o 
   8 -10   5        4.48       21.41      9.15 o 
   9 -10   5     5871.91     5878.32    141.99 o 
  10 -10   5        0.06        6.03     12.80 o 
  11 -10   5      475.95      418.03     53.29 o 
  12 -10   5        2.31       21.62     31.29 o 
  13 -10   5     1246.37     1321.51     68.29 o 
 -13  -9   5     1548.63     1682.39    113.17 o 
 -12  -9   5        4.15        2.69     21.93 o 
 -11  -9   5     1365.15     1213.55     87.34 o 
 -10  -9   5       81.32       73.74     28.66 o 
  -9  -9   5      695.78      722.77     62.04 o 
  -8  -9   5     1562.59     1424.83     88.82 o 
  -7  -9   5     7148.17     6885.77    242.49 o 
  -6  -9   5      221.31      253.99     22.85 o 
  -5  -9   5      111.56      118.76     18.18 o 
  -4  -9   5      612.56      637.44     52.89 o 
  -3  -9   5      401.60      382.33     26.15 o 
  -2  -9   5       16.48       34.34     23.21 o 
  -1  -9   5      795.18      948.74     42.99 o 
   0  -9   5       13.57       12.04      8.12 o 
   1  -9   5      192.52      190.51     16.82 o 
   2  -9   5      280.30      269.83     21.37 o 
   3  -9   5      561.97      588.37     21.92 o 
   4  -9   5       31.42       38.68      8.62 o 
   5  -9   5     4871.19     5115.87    105.33 o 
   6  -9   5       96.77       96.50     12.65 o 
   7  -9   5      235.65      246.74     19.88 o 
   8  -9   5      554.14      543.96     27.95 o 
   9  -9   5     7467.33     7931.98    181.77 o 
  10  -9   5       58.42       34.91     16.47 o 
  11  -9   5      222.26      225.16     26.41 o 
  12  -9   5      189.10      257.93     32.16 o 
  13  -9   5      305.47      400.69     53.29 o 
 -14  -8   5       17.65       49.66     29.20 o 
 -13  -8   5       38.45        8.88     23.95 o 
 -12  -8   5      108.46       79.26     34.45 o 
 -11  -8   5       66.50       30.95     26.91 o 
 -10  -8   5       40.88       54.23     27.05 o 
  -9  -8   5     1287.56     1169.55     78.99 o 
  -8  -8   5     1729.61     1408.54     86.53 o 
  -7  -8   5      546.06      605.26     86.66 o 
  -6  -8   5     1074.75     1001.66     44.11 o 
  -5  -8   5      176.95      174.88     19.19 o 
  -4  -8   5       13.93       18.76     13.12 o 
  -3  -8   5     2640.88     2701.11     85.73 o 
  -2  -8   5      687.65      726.03     35.01 o 
  -1  -8   5     7173.46     7721.84    206.91 o 
   0  -8   5      204.93      227.74     16.82 o 
   1  -8   5     4894.15     5399.21    105.82 o 
   2  -8   5        6.58       10.74      5.58 o 
   3  -8   5     2939.55     2881.88     63.25 o 
   4  -8   5      226.39      236.94     14.46 o 
   5  -8   5     2768.00     2857.97     64.64 o 
   6  -8   5        3.99        9.64      8.11 o 
   7  -8   5       68.63       72.19     12.65 o 
   8  -8   5        7.28       -0.56      9.48 o 
   9  -8   5     1874.19     1667.68     53.64 o 
  10  -8   5       56.85       82.94     18.53 o 
  11  -8   5      270.70      256.95     27.48 o 
  12  -8   5       24.57       31.11     22.47 o 
  13  -8   5     1104.52     1219.86     63.78 o 
  14  -8   5       18.02       32.83     19.82 o 
 -14  -7   5      826.33      696.94     68.90 o 
 -13  -7   5      489.50      478.80     55.98 o 
 -12  -7   5      238.10      299.69     44.00 o 
 -11  -7   5     1058.76     1067.27     78.99 o 
 -10  -7   5       19.37       12.38     19.65 o 
  -9  -7   5      257.90      192.57     36.20 o 
  -8  -7   5     1083.19     1099.62     59.75 o 
  -7  -7   5     6703.42     6797.64    186.92 o 
  -6  -7   5      281.55      269.20     21.61 o 
  -5  -7   5    13378.94    14011.07    358.79 o 
  -4  -7   5      452.52      461.93     26.39 o 
  -3  -7   5     1787.09     1733.73     59.54 o 
  -2  -7   5       96.93       87.38     14.08 o 
  -1  -7   5        2.34        6.82     19.31 o 
   0  -7   5       83.57      107.29      8.35 o 
   1  -7   5      904.65      991.57     43.86 o 
   2  -7   5      272.93      261.06     13.06 o 
   3  -7   5    12989.70    13766.42    251.52 o 
   4  -7   5      466.00      478.38     21.42 o 
   5  -7   5      294.87      314.94     16.03 o 
   6  -7   5       25.96       18.78      9.59 o 
   7  -7   5     1940.44     1958.75     56.92 o 
   8  -7   5       68.06       71.28     12.45 o 
   9  -7   5     3251.70     3491.31     90.38 o 
  10  -7   5        2.18       -2.55     11.45 o 
  11  -7   5      148.74      148.94     23.37 o 
  12  -7   5      188.55      234.17     28.54 o 
  13  -7   5      239.28      224.17     28.77 o 
  14  -7   5       22.86       42.68     18.65 o 
 -14  -6   5       10.08        3.63     24.76 o 
 -13  -6   5     2469.19     2277.06    131.88 o 
 -12  -6   5      286.58      262.01     40.77 o 
 -11  -6   5      685.76      608.12     57.73 o 
 -10  -6   5      271.49      282.73     38.49 o 
  -9  -6   5      743.30      554.97     51.54 o 
  -8  -6   5     2824.59     2944.42     74.44 o 
  -7  -6   5      202.63      206.91     29.77 o 
  -6  -6   5      555.61      617.92     23.65 o 
  -5  -6   5      955.05      965.07     30.23 o 
  -4  -6   5      221.05      226.40     17.72 o 
  -3  -6   5      708.67      925.44     35.81 o 
  -2  -6   5     1417.05     1475.60     37.96 o 
  -1  -6   5     7150.86     8319.62    200.53 o 
   0  -6   5       56.76       70.87      7.29 o 
   1  -6   5    12464.43    13577.74    245.96 o 
   2  -6   5      355.15      342.74     15.79 o 
   3  -6   5     3240.66     3800.62     77.35 o 
   4  -6   5      153.98      171.84     11.94 o 
   5  -6   5     1722.39     2168.77     50.66 o 
   6  -6   5      142.00      148.59     13.72 o 
   7  -6   5      204.34      215.24     33.25 o 
   8  -6   5       46.91       46.01     10.29 o 
   9  -6   5       34.10       39.37      9.99 o 
  10  -6   5       82.11       99.18     18.71 o 
  11  -6   5        7.78       -6.98     25.50 o 
  12  -6   5      130.12      130.36     22.44 o 
  13  -6   5     3806.95     3863.75    134.28 o 
  14  -6   5      260.52      280.36     33.50 o 
  15  -6   5      891.04      989.89    101.40 o 
 -12  -5   5       57.14       76.57     23.82 o 
 -11  -5   5     2012.50     1810.23     94.87 o 
 -10  -5   5      297.68      247.03     23.05 o 
  -9  -5   5     9400.96     9315.01    253.64 o 
  -8  -5   5       45.87       60.67     11.04 o 
  -7  -5   5        9.66       42.46      8.84 o 
  -6  -5   5        5.48        2.98      5.98 o 
  -5  -5   5      902.40      873.13     28.13 o 
  -4  -5   5       30.68       21.01      5.61 o 
  -3  -5   5      846.40      728.75     23.47 o 
  -2  -5   5      233.79      232.09     13.06 o 
  -1  -5   5     2321.64     2337.78     55.28 o 
   0  -5   5     1638.45     1757.05     39.18 o 
   1  -5   5     5825.31     6494.29    121.89 o 
   2  -5   5        4.62       12.42      4.64 o 
   3  -5   5      550.55      588.58     19.28 o 
   4  -5   5       98.64      100.54      9.60 o 
   5  -5   5      517.38      408.15     19.13 o 
   6  -5   5       44.68       49.70      9.85 o 
   7  -5   5        2.37       -3.01      6.02 o 
   8  -5   5        7.22        5.10      7.05 o 
   9  -5   5      111.95      163.83     15.39 o 
  10  -5   5       14.38       18.92     11.72 o 
  11  -5   5      750.93      568.90     70.92 o 
  12  -5   5      157.45      270.90     60.22 o 
  13  -5   5     1969.87     1902.01     80.50 o 
  14  -5   5       79.10      104.97     22.56 o 
  15  -5   5        6.47       -7.89     15.78 o 
 -15  -4   5     1318.98     1352.29    106.44 o 
 -14  -4   5     1070.05     1199.10     62.50 o 
 -13  -4   5      338.59      339.03     33.17 o 
 -12  -4   5      831.90      846.73     47.48 o 
 -11  -4   5        0.69       -5.48     10.96 o 
 -10  -4   5     1105.55     1069.01     50.28 o 
  -9  -4   5        0.13        7.27     16.28 o 
  -8  -4   5      130.02      108.49     20.39 o 
  -7  -4   5      684.65      716.63     59.82 o 
  -6  -4   5     1247.35     1342.86     46.95 o 
  -5  -4   5     2857.79     3117.41     90.85 o 
  -4  -4   5     1472.42     1481.62     42.50 o 
  -3  -4   5     1039.58     1414.63     37.76 o 
  -2  -4   5        5.93       10.81      4.97 o 
  -1  -4   5     1430.02     1510.99     38.28 o 
   0  -4   5      736.26      704.17     19.51 o 
   1  -4   5     8354.83     9166.44    210.14 o 
   2  -4   5       79.38       71.10      7.36 o 
   3  -4   5     2407.45     2828.89     58.63 o 
   4  -4   5      112.78      114.68      9.46 o 
   5  -4   5      749.07      703.83     34.34 o 
   6  -4   5        5.06       14.87      6.43 o 
   7  -4   5     4914.21     5121.14    116.35 o 
   8  -4   5      578.40      607.17     25.29 o 
   9  -4   5      243.73      265.98     36.74 o 
  10  -4   5      214.53      178.96     21.47 o 
  11  -4   5     3212.42     3478.44    117.05 o 
  12  -4   5       17.90       19.23     18.03 o 
  13  -4   5      197.27      174.25     38.62 o 
  14  -4   5       89.46      133.86     26.31 o 
  15  -4   5        9.42       32.49     18.54 o 
 -15  -3   5      225.01      256.24     39.36 o 
 -14  -3   5       95.01      145.63     27.26 o 
 -13  -3   5      194.74      216.93     30.04 o 
 -12  -3   5        0.04       -1.96     12.53 o 
 -11  -3   5      281.25      223.41     24.85 o 
 -10  -3   5      249.03      240.06     23.80 o 
  -9  -3   5      222.73      245.29     22.96 o 
  -8  -3   5       32.14       36.32     11.99 o 
  -7  -3   5       31.98       23.33      7.93 o 
  -6  -3   5        4.99       -0.10      5.60 o 
  -5  -3   5     1146.40     1109.04     33.99 o 
  -4  -3   5      816.81      850.59     27.03 o 
  -3  -3   5      487.95      574.30     20.28 o 
  -2  -3   5       92.49      100.81      8.79 o 
  -1  -3   5     5032.51     5461.56    116.13 o 
   0  -3   5        2.88       -1.74      3.48 o 
   1  -3   5    25915.31    29984.49    527.35 o 
   2  -3   5      199.41      194.53      9.86 o 
   3  -3   5     8814.46    10115.00    184.42 o 
   4  -3   5      142.19      168.61     11.52 o 
   5  -3   5       50.04      104.44     14.75 o 
   6  -3   5       94.34      115.21     11.12 o 
   7  -3   5      781.00      792.32     27.83 o 
   8  -3   5       80.20       89.04     11.15 o 
   9  -3   5      277.43      268.77     23.48 o 
  10  -3   5     1108.90     1088.10     50.65 o 
  11  -3   5      950.00      747.56     61.43 o 
  12  -3   5       80.09      128.01     23.07 o 
  13  -3   5      151.84       63.48     19.74 o 
  14  -3   5       65.67       80.20     20.50 o 
  15  -3   5      327.47      348.46     58.54 o 
 -15  -2   5      447.42      457.41     40.94 o 
 -14  -2   5      213.30      168.21     28.97 o 
 -13  -2   5      881.91      838.14     50.03 o 
 -12  -2   5      469.01      524.17     37.61 o 
 -11  -2   5     1162.70     1099.85     54.08 o 
 -10  -2   5       20.13        2.03     10.85 o 
  -9  -2   5      873.45      831.24     42.00 o 
  -8  -2   5      458.50      457.86     31.38 o 
  -7  -2   5        0.47        5.52      8.41 o 
  -6  -2   5     3025.89     3149.48     93.50 o 
  -5  -2   5      994.40      747.83     26.37 o 
  -4  -2   5      184.76      174.50     12.37 o 
  -3  -2   5       66.18       66.02      8.41 o 
  -2  -2   5        0.77        0.30      4.02 o 
  -1  -2   5      199.00      197.80      9.06 o 
   0  -2   5      412.20      416.32     13.20 o 
   1  -2   5    16877.29    18545.43    328.57 o 
   2  -2   5      276.71      280.12     11.14 o 
   3  -2   5    23282.51    25827.57    455.87 o 
   4  -2   5      305.90      330.21     14.80 o 
   5  -2   5     8304.27     8516.49    178.89 o 
   6  -2   5      334.85      338.89     16.63 o 
   7  -2   5     3597.33     3479.44     81.91 o 
   8  -2   5      116.39      140.32     12.24 o 
   9  -2   5     1285.78     1221.08     51.81 o 
  10  -2   5        0.21        8.26     11.32 o 
  11  -2   5       72.23       73.33     16.93 o 
  12  -2   5       50.40       58.78     16.88 o 
  13  -2   5      509.43      476.80     36.15 o 
  14  -2   5      249.64      256.24     30.82 o 
  15  -2   5       37.73       64.19     46.76 o 
  16  -2   5       13.86       -7.53     15.07 o 
 -15  -1   5      704.10      754.90     52.34 o 
 -14  -1   5       48.91       46.58     19.96 o 
 -13  -1   5       28.67       34.38     17.58 o 
 -12  -1   5       38.92       57.94     26.11 o 
 -11  -1   5     2238.57     2272.93     87.05 o 
 -10  -1   5      381.96      396.15     30.44 o 
  -9  -1   5      307.29      301.38     17.70 o 
  -8  -1   5        0.88       -2.58      5.16 o 
  -7  -1   5      261.37      263.00     16.13 o 
  -6  -1   5       14.49       11.02      7.10 o 
  -5  -1   5     3579.19     3601.89     84.53 o 
  -4  -1   5      159.49      157.94     11.72 o 
  -3  -1   5     1860.39     2105.35     51.85 o 
  -2  -1   5       31.94       38.22      6.64 o 
  -1  -1   5    20284.49    23357.10    419.22 o 
   0  -1   5      278.05      281.61      9.86 o 
   1  -1   5       98.07       78.42      7.26 o 
   2  -1   5       26.05       19.07      6.01 o 
   3  -1   5    10258.50    11710.58    239.34 o 
   4  -1   5       53.81       65.25      7.56 o 
   5  -1   5    16762.84    19304.51    391.13 o 
   6  -1   5       51.33       74.53      8.85 o 
   7  -1   5     1833.08     2095.04     53.40 o 
   8  -1   5      583.21      572.43     21.97 o 
   9  -1   5      151.90      192.69     21.06 o 
  10  -1   5      127.19      129.20     19.68 o 
  11  -1   5      118.76       93.33     19.03 o 
  12  -1   5      295.49      301.11     28.59 o 
  13  -1   5        9.20       -6.73     13.46 o 
  14  -1   5        0.02       -6.64     13.27 o 
  15  -1   5      123.90      109.36     24.79 o 
  16  -1   5       25.60       29.13     39.97 o 
 -15   0   5        0.31       -0.62     18.70 o 
 -14   0   5        1.13        9.96     15.60 o 
 -13   0   5      210.25      288.83     49.25 o 
 -12   0   5      713.05      655.32     43.02 o 
 -11   0   5      127.06      161.63     24.75 o 
 -10   0   5      210.28      194.79     46.83 o 
  -9   0   5     4142.71     3944.74     95.91 o 
  -8   0   5      558.48      470.87     21.51 o 
  -7   0   5      699.89      720.63     31.82 o 
  -6   0   5      412.62      417.83     20.30 o 
  -5   0   5        4.36       32.94      8.09 o 
  -4   0   5        1.80       -2.51      5.03 o 
  -3   0   5     3664.61     4091.61     91.55 o 
  -2   0   5        1.27       -1.76      3.53 o 
  -1   0   5     4416.52     4721.87     89.14 o 
   0   0   5      108.23       98.55      8.34 o 
   1   0   5    34657.78    39816.98    799.19 o 
   2   0   5      474.86      468.67     14.93 o 
   3   0   5        1.25       -2.29      4.58 o 
   4   0   5      170.23      190.65     10.63 o 
   5   0   5      933.49     1198.61     33.19 o 
   6   0   5        2.45        3.31      8.45 o 
   7   0   5      961.98      944.01     28.92 o 
   8   0   5       15.89       14.43      5.95 o 
   9   0   5     2315.43     2555.35    122.73 o 
  10   0   5      185.29      165.91     22.96 o 
  11   0   5     1657.99     1589.23     65.94 o 
  12   0   5      686.85      630.02     39.84 o 
  13   0   5      807.18      698.08     43.67 o 
  14   0   5        2.82       17.59     16.15 o 
  15   0   5      897.37      787.54     57.53 o 
  16   0   5       39.87       39.17     59.28 o 
 -15   1   5     1874.92     2025.90     92.19 o 
 -14   1   5       12.97       45.45     19.25 o 
 -13   1   5     1283.21     1308.94     99.58 o 
 -12   1   5       43.79       48.55     17.65 o 
 -11   1   5     2778.11     2772.01    101.24 o 
 -10   1   5      455.21      392.90     30.79 o 
  -9   1   5      170.19      198.58     18.83 o 
  -8   1   5      164.34      183.28     14.09 o 
  -7   1   5      859.66      853.71     30.52 o 
  -6   1   5      314.97      341.04     24.37 o 
  -5   1   5      623.04      626.61     23.73 o 
  -4   1   5      128.75      117.72      9.81 o 
  -3   1   5     6260.35     6626.30    141.98 o 
  -2   1   5      277.87      253.99     10.73 o 
  -1   1   5     5760.17     5694.31    105.88 o 
   0   1   5        0.01       -1.62      3.25 o 
   1   1   5     6793.51     6668.50    169.59 o 
   2   1   5       82.69       72.87      6.93 o 
   3   1   5    28162.64    30834.06    615.97 o 
   4   1   5       31.64       30.82      6.18 o 
   5   1   5      823.75      875.77     26.07 o 
   6   1   5      193.38      195.68     11.59 o 
   7   1   5     1061.04     1025.90     30.30 o 
   8   1   5        0.10        4.64      8.59 o 
   9   1   5     1171.07     1131.35     49.47 o 
  10   1   5      142.47      171.65     23.51 o 
  11   1   5     1540.69     1494.19     82.83 o 
  12   1   5       95.19      121.51     22.36 o 
  13   1   5       54.28       25.65     17.29 o 
  14   1   5       17.19       30.14     17.32 o 
  15   1   5     1688.45     1596.89    150.31 o 
  16   1   5      118.93       92.54     24.55 o 
 -15   2   5       69.50       65.17     22.60 o 
 -14   2   5       17.34       18.98     17.27 o 
 -13   2   5        2.38       28.60     17.27 o 
 -12   2   5        0.08       19.18     31.22 o 
 -11   2   5      285.18      311.51     35.39 o 
 -10   2   5      471.36      408.79     46.83 o 
  -9   2   5     1787.69     1736.78     51.51 o 
  -8   2   5      161.56      155.24     14.01 o 
  -7   2   5     2175.26     2210.24     69.80 o 
  -6   2   5      767.71      742.55     27.74 o 
  -5   2   5      969.16      936.35     30.90 o 
  -4   2   5     2691.60     2587.30     64.95 o 
  -3   2   5     6294.87     7355.95    136.55 o 
  -2   2   5       74.18       56.16      6.06 o 
  -1   2   5     1431.27     1251.90     36.22 o 
   0   2   5      408.79      381.36     14.02 o 
   1   2   5     7857.58     8404.26    215.09 o 
   2   2   5       55.15       66.27      7.72 o 
   3   2   5     1664.33     1521.06    112.37 o 
   4   2   5      346.04      366.13     18.61 o 
   5   2   5      271.24      217.61     11.75 o 
   6   2   5       10.88       12.57      5.37 o 
   7   2   5     1468.34     1680.06     43.52 o 
   8   2   5       43.09       46.39     12.98 o 
   9   2   5      188.80      144.44     20.46 o 
  10   2   5      371.08      365.48     28.38 o 
  11   2   5     2494.11     2369.70     87.26 o 
  12   2   5      165.89      154.45     25.22 o 
  13   2   5      735.80      760.46     46.09 o 
  14   2   5       89.06       93.37     23.26 o 
  15   2   5      500.63      561.07     72.26 o 
  16   2   5       81.60      108.93     25.87 o 
 -15   3   5      284.60      309.69     40.77 o 
 -14   3   5      364.61      351.63     36.07 o 
 -13   3   5     4071.88     4387.45    150.66 o 
 -12   3   5       46.55       58.09     18.66 o 
 -11   3   5       61.48       86.62     19.97 o 
 -10   3   5       35.64       28.74     14.55 o 
  -9   3   5     1312.50     1417.78     61.55 o 
  -8   3   5        6.02        9.13      6.99 o 
  -7   3   5        9.78        9.47      7.63 o 
  -6   3   5      588.67      621.22     25.34 o 
  -5   3   5     5315.81     5390.42    121.35 o 
  -4   3   5      735.84      723.81     20.94 o 
  -3   3   5     1959.89     1753.47     48.05 o 
  -2   3   5      402.28      401.64     13.93 o 
  -1   3   5     3780.78     3156.96     72.04 o 
   0   3   5        1.37       -2.26      4.52 o 
   1   3   5        4.26       19.50      5.00 o 
   2   3   5      216.21      178.88     10.11 o 
   3   3   5     1696.89     2218.92     63.31 o 
   4   3   5      259.37      227.00     11.50 o 
   5   3   5     2299.45     2587.83     60.93 o 
   6   3   5       58.09       74.71     10.53 o 
   7   3   5      451.65      422.54     17.16 o 
   8   3   5        3.01       -0.86      9.38 o 
   9   3   5    14046.41    13177.80    349.75 o 
  10   3   5     1046.08      948.32     46.20 o 
  11   3   5     1800.16     1716.67     69.53 o 
  12   3   5      335.66      299.88     42.32 o 
  13   3   5      882.50      964.87     52.71 o 
  14   3   5       13.66       16.25     16.46 o 
  15   3   5      907.25      859.27     52.67 o 
  16   3   5      472.96      449.98     47.64 o 
 -14   4   5        0.47       15.99     17.62 o 
 -13   4   5      265.78      254.84     31.76 o 
 -12   4   5        1.01        2.09     12.91 o 
 -11   4   5       22.10       37.93     15.06 o 
 -10   4   5       74.41      119.06     22.37 o 
  -9   4   5     1030.08     1042.97     43.82 o 
  -8   4   5      139.85      118.43     15.14 o 
  -7   4   5     2143.05     1960.58    129.78 o 
  -6   4   5      997.86     1046.53     35.61 o 
  -5   4   5      721.79      590.67     26.80 o 
  -4   4   5     1121.25     1091.96     27.87 o 
  -3   4   5     1191.06     1179.20     28.95 o 
  -2   4   5      196.97      168.95     11.71 o 
  -1   4   5     2460.33     2726.88     64.43 o 
   0   4   5      198.69      197.74     11.77 o 
   1   4   5       92.42      113.29     10.97 o 
   2   4   5       67.48       52.19      7.11 o 
   3   4   5     2348.64     2083.34     50.48 o 
   4   4   5       51.70       47.61      7.01 o 
   5   4   5        0.82        2.24      4.45 o 
   6   4   5      599.93      649.21     22.32 o 
   7   4   5     2898.15     3168.37     74.22 o 
   8   4   5      813.40      802.88     37.89 o 
   9   4   5      208.42      216.39     32.97 o 
  10   4   5       71.00       92.28     41.65 o 
  11   4   5      410.81      407.94     49.39 o 
  12   4   5      198.05      231.68     25.93 o 
  13   4   5      743.26      730.85     45.34 o 
  14   4   5      111.88      128.35     44.54 o 
  15   4   5     1275.37     1265.54     65.38 o 
 -14   5   5        1.89       21.07     18.28 o 
 -13   5   5      180.34      182.93     29.95 o 
 -12   5   5      195.68      159.09     27.42 o 
 -11   5   5      170.23      242.57     28.02 o 
 -10   5   5        4.98        5.06      8.62 o 
  -9   5   5       20.80       24.56      9.60 o 
  -8   5   5      100.54       78.62     15.23 o 
  -7   5   5    14832.36    15095.82    386.63 o 
  -6   5   5        0.29       12.46      7.76 o 
  -5   5   5      774.91     1027.61     34.84 o 
  -4   5   5      721.91      700.31     27.59 o 
  -3   5   5     3012.96     2669.76     66.40 o 
  -2   5   5      125.95      125.95     11.49 o 
  -1   5   5     1248.85     1182.14     34.54 o 
   0   5   5      510.99      494.25     19.39 o 
   1   5   5     4081.02     4034.05     90.74 o 
   2   5   5      216.95      214.70     12.66 o 
   3   5   5     3671.94     3778.26     85.16 o 
   4   5   5      150.71      174.99     14.60 o 
   5   5   5     7075.01     6992.82    169.62 o 
   6   5   5       28.89       18.62      7.51 o 
   7   5   5      958.79      939.41     29.55 o 
   8   5   5       43.83       89.00     15.44 o 
   9   5   5     9482.45    10080.29    401.56 o 
  10   5   5       78.13       96.30     18.58 o 
  11   5   5      560.45      602.07     37.27 o 
  12   5   5      243.86      267.53     27.21 o 
  13   5   5      207.57      222.42     26.36 o 
  14   5   5       10.96       29.56     21.80 o 
  15   5   5      647.11      649.61     73.14 o 
 -14   6   5       15.91       30.82     19.62 o 
 -13   6   5      105.13       99.15     25.19 o 
 -12   6   5       37.74       45.46     17.65 o 
 -11   6   5      707.81      702.19     45.08 o 
 -10   6   5      170.29      202.57     23.99 o 
  -9   6   5      203.52      218.42     17.53 o 
  -8   6   5       48.07       39.23     11.36 o 
  -7   6   5     2937.98     3025.01     95.70 o 
  -6   6   5       68.11       81.88     12.70 o 
  -5   6   5     8954.59     9548.33    206.92 o 
  -4   6   5        0.43       -1.59      5.71 o 
  -3   6   5      134.39      171.20     13.67 o 
  -2   6   5      169.51      164.65     15.30 o 
  -1   6   5     3472.91     3226.41     76.59 o 
   0   6   5       54.74       55.33      8.57 o 
   1   6   5     1103.67     1207.97     35.15 o 
   2   6   5       47.92       59.78      8.69 o 
   3   6   5      474.61      274.11     30.42 o 
   4   6   5       25.09       20.92      7.15 o 
   5   6   5     3412.34     3343.66     79.68 o 
   6   6   5      149.34      158.05     21.49 o 
   7   6   5       12.09       11.46      6.44 o 
   8   6   5       61.17       61.17     20.72 o 
   9   6   5       40.38       42.36     14.55 o 
  10   6   5     1446.87     1452.48     60.85 o 
  11   6   5        0.12        3.31     13.05 o 
  12   6   5      233.56      243.26     26.06 o 
  13   6   5      826.09      866.15     49.05 o 
  14   6   5      177.54      215.86     28.51 o 
  15   6   5      339.58      329.68     33.23 o 
 -14   7   5      109.04      151.42     28.94 o 
 -13   7   5      640.41      650.51     47.55 o 
 -12   7   5       62.09      104.39     22.08 o 
 -11   7   5      288.10      313.71     30.64 o 
 -10   7   5       95.05       88.47     14.59 o 
  -9   7   5     2415.03     2338.40     68.33 o 
  -8   7   5      187.80      245.46     20.04 o 
  -7   7   5    14104.08    14314.34    305.49 o 
  -6   7   5      200.61      188.01     17.27 o 
  -5   7   5     2748.13     2848.96     74.98 o 
  -4   7   5       45.14       59.29     11.03 o 
  -3   7   5     1158.38     1360.85     41.91 o 
  -2   7   5      175.70      190.19     15.36 o 
  -1   7   5     8609.74     9978.10    211.99 o 
   0   7   5      421.90      410.20     26.35 o 
   1   7   5       22.73       20.14      6.69 o 
   2   7   5        0.51       -2.64      5.28 o 
   3   7   5    11288.12    11677.64    243.71 o 
   4   7   5      639.96      608.89     23.28 o 
   5   7   5      125.74      138.93     12.06 o 
   6   7   5      158.19      197.40     19.15 o 
   7   7   5     5602.33     5448.54    122.49 o 
   8   7   5       13.87       -3.98     13.52 o 
   9   7   5     1323.44     1315.68     56.14 o 
  10   7   5       56.90       43.53     16.49 o 
  11   7   5       20.66       11.36     12.45 o 
  12   7   5      124.97      194.15     25.22 o 
  13   7   5      467.26      469.10     36.93 o 
  14   7   5        5.02       21.83     17.46 o 
  15   7   5     1864.97     2057.63     87.49 o 
 -13   8   5     1066.29     1213.27     79.53 o 
 -12   8   5       77.47       96.58     21.53 o 
 -11   8   5       13.21        6.61     12.97 o 
 -10   8   5       44.25       35.22     20.26 o 
  -9   8   5     4835.75     4662.88    117.35 o 
  -8   8   5     1118.33     1022.53     40.18 o 
  -7   8   5      352.21      288.18     25.30 o 
  -6   8   5       63.82       82.66     13.62 o 
  -5   8   5     1136.18     1233.78     42.06 o 
  -4   8   5       74.95       71.62     11.68 o 
  -3   8   5      629.86      476.56     23.29 o 
  -2   8   5      118.34      114.62     15.71 o 
  -1   8   5        0.53       19.59      7.89 o 
   0   8   5      150.61      163.08     14.17 o 
   1   8   5    26111.09    28375.18    574.34 o 
   2   8   5      125.44      127.39     18.00 o 
   3   8   5        2.20        5.82      6.55 o 
   4   8   5       14.45       18.64      7.60 o 
   5   8   5     1844.73     1856.24     50.97 o 
   6   8   5      470.35      493.61     25.82 o 
   7   8   5        4.51       13.40     11.51 o 
   8   8   5        0.53        7.85     10.77 o 
   9   8   5       92.64       67.73     17.56 o 
  10   8   5      310.08      321.42     28.29 o 
  11   8   5       47.12       75.04     19.17 o 
  12   8   5       19.00       37.84     22.81 o 
  13   8   5     1705.57     1827.31    164.24 o 
  14   8   5      449.97      492.25     39.52 o 
 -13   9   5     1731.62     1691.65     82.67 o 
 -12   9   5       51.29      108.11     28.06 o 
 -11   9   5      176.46      199.06     63.52 o 
 -10   9   5      161.53      235.28     20.37 o 
  -9   9   5      210.99      299.99     30.19 o 
  -8   9   5     1313.03     1137.10     52.31 o 
  -7   9   5     2514.20     2844.09     79.83 o 
  -6   9   5      145.90      147.54     17.88 o 
  -5   9   5       72.11       55.83     11.75 o 
  -4   9   5      167.18      143.27     16.34 o 
  -3   9   5      194.03      159.73     16.62 o 
  -2   9   5       23.94       28.07      9.57 o 
  -1   9   5     2532.78     2521.60     66.60 o 
   0   9   5       79.82      107.74     23.75 o 
   1   9   5     4862.58     4850.05    112.47 o 
   2   9   5      306.61      266.61     17.54 o 
   3   9   5     4045.24     4140.88     98.00 o 
   4   9   5       61.24       85.54     14.41 o 
   5   9   5     3362.77     3521.28     85.76 o 
   6   9   5       72.39       54.98     10.85 o 
   7   9   5      367.70      356.97     26.88 o 
   8   9   5      293.75      345.59     27.74 o 
   9   9   5       93.75       73.03     18.35 o 
  10   9   5      445.35      532.09     35.73 o 
  11   9   5      895.20     1000.65     51.76 o 
  12   9   5      168.89      214.47     42.05 o 
  13   9   5     2300.07     2426.65     95.63 o 
  14   9   5        2.29        5.79     26.11 o 
 -12  10   5       41.67       53.39     22.41 o 
 -11  10   5      275.34      313.36     30.54 o 
 -10  10   5        2.52       16.13     15.03 o 
  -9  10   5       79.01      103.29     18.70 o 
  -8  10   5      211.73      189.09     25.02 o 
  -7  10   5      211.67      192.60     26.46 o 
  -6  10   5      718.36      695.26     32.16 o 
  -5  10   5     2317.46     2208.39     65.21 o 
  -4  10   5      304.80      312.45     21.27 o 
  -3  10   5     5233.10     4560.75    135.31 o 
  -2  10   5        6.51       -3.37      6.74 o 
  -1  10   5     2878.29     2857.14     83.19 o 
   0  10   5        2.52       -1.50      7.68 o 
   1  10   5     1926.07     1950.84     55.78 o 
   2  10   5      340.12      356.84     23.10 o 
   3  10   5      465.45      530.12     38.30 o 
   4  10   5       59.47       47.04     11.21 o 
   5  10   5        3.09       -3.30      7.30 o 
   6  10   5      110.08      136.73     15.14 o 
   7  10   5     3018.67     3092.96    101.14 o 
   8  10   5       58.93       65.09     17.01 o 
   9  10   5      551.38      508.79     41.31 o 
  10  10   5       10.36        9.76     19.78 o 
  11  10   5     3604.70     3827.44    127.95 o 
  12  10   5      358.83      406.94     49.79 o 
  13  10   5        4.41       -1.08     23.82 o 
  14  10   5        1.90       15.61     27.18 o 
 -11  11   5      150.94      225.42     28.51 o 
 -10  11   5       15.94       11.69     11.55 o 
  -9  11   5     1890.02     1743.51     59.44 o 
  -8  11   5      109.86       86.84     23.65 o 
  -7  11   5       10.43        8.58     10.12 o 
  -6  11   5       68.76       70.41     25.56 o 
  -5  11   5        5.26        9.64      9.75 o 
  -4  11   5      295.66      270.31     21.05 o 
  -3  11   5     2697.05     2273.53    124.06 o 
  -2  11   5        5.28       12.28      8.27 o 
  -1  11   5      554.48      534.69     26.05 o 
   0  11   5      100.00      100.56     14.28 o 
   1  11   5       65.59       70.78     12.54 o 
   2  11   5      129.75      105.73     14.54 o 
   3  11   5      423.16      432.86     23.00 o 
   4  11   5        4.84       33.92     10.68 o 
   5  11   5      371.13      363.68     21.84 o 
   6  11   5      123.65      148.26     16.40 o 
   7  11   5      623.89      692.00     68.43 o 
   8  11   5       38.56       44.61     15.68 o 
   9  11   5       74.24       87.07     27.72 o 
  10  11   5     3316.13     3703.09    179.11 o 
  11  11   5      757.68      895.29     73.34 o 
  12  11   5      344.18      418.92     52.48 o 
  13  11   5      121.77      205.35     44.14 o 
 -11  12   5        1.28       12.59     15.84 o 
 -10  12   5       49.64       54.01     13.81 o 
  -9  12   5       36.99       55.23     13.10 o 
  -8  12   5      231.42      241.08     21.14 o 
  -7  12   5      193.31      200.84     22.34 o 
  -6  12   5       18.00       34.79     11.53 o 
  -5  12   5     1526.34     1458.13     54.82 o 
  -4  12   5       25.47       41.57     12.49 o 
  -3  12   5     1281.80     1101.87     42.11 o 
  -2  12   5        0.60        8.66      9.08 o 
  -1  12   5     3125.32     3441.38    251.58 o 
   0  12   5       42.60       36.22     11.34 o 
   1  12   5      113.15      104.79     14.76 o 
   2  12   5     1015.55      946.86     36.57 o 
   3  12   5      676.61      737.50     34.90 o 
   4  12   5       40.03       40.71     12.23 o 
   5  12   5     3908.53     3890.17    120.50 o 
   6  12   5       28.11       60.34     15.00 o 
   7  12   5       15.08       42.12     23.82 o 
   8  12   5        1.52       10.23     20.45 o 
   9  12   5      326.15      344.36     45.89 o 
  10  12   5      361.63      428.74     51.41 o 
  11  12   5      939.37     1112.76     83.97 o 
  12  12   5       51.57       81.95     32.03 o 
 -10  13   5       62.78       85.40     20.89 o 
  -9  13   5      571.54      663.13     41.04 o 
  -8  13   5       29.64       22.15     12.45 o 
  -7  13   5      577.04      563.01     55.24 o 
  -6  13   5       15.03       22.27     12.07 o 
  -5  13   5       12.38       34.03     12.13 o 
  -4  13   5       56.21       48.62     13.27 o 
  -3  13   5     2181.78     1958.47    111.89 o 
  -2  13   5       20.11       33.81     11.46 o 
  -1  13   5      228.42      240.35     20.49 o 
   0  13   5      290.61      281.54     21.08 o 
   1  13   5     1484.26     1442.23     48.98 o 
   2  13   5      649.73      685.41     55.64 o 
   3  13   5       91.45       98.31     37.21 o 
   4  13   5     1909.96     1979.23     75.37 o 
   5  13   5      734.71      756.30     84.04 o 
   6  13   5     1529.16     1579.39     64.11 o 
   7  13   5       19.46       21.40     22.47 o 
   8  13   5       58.37       85.99     29.61 o 
   9  13   5        0.58        1.75     21.80 o 
  10  13   5      151.48      159.60     37.41 o 
  11  13   5      609.22      575.96     61.77 o 
  -9  14   5       12.14       49.00     16.56 o 
  -8  14   5      169.12      161.46     25.88 o 
  -7  14   5      217.15      311.84     23.13 o 
  -6  14   5       93.63       83.91     15.92 o 
  -5  14   5      156.34      207.25     32.26 o 
  -4  14   5       89.75       88.91     16.15 o 
  -3  14   5       75.83       55.90     23.94 o 
  -2  14   5       59.85       37.26     11.79 o 
  -1  14   5       55.79       48.05     31.56 o 
   0  14   5      300.39      244.19     26.03 o 
   1  14   5      740.40      775.93     44.14 o 
   2  14   5        0.40       32.60     15.91 o 
   3  14   5        0.37       17.82     20.32 o 
   4  14   5      656.10      655.21     41.10 o 
   5  14   5     4218.42     4610.54    212.96 o 
   6  14   5        8.33       40.18     15.01 o 
   7  14   5        2.31      -10.63     21.26 o 
   8  14   5      321.70      364.95     48.71 o 
   9  14   5       90.32      127.17     37.41 o 
  10  14   5      152.27      175.08     45.35 o 
  11  14   5       85.76       99.99     38.35 o 
  -8  15   5        8.85        7.07     16.51 o 
  -7  15   5      100.15      141.23     19.20 o 
  -6  15   5       71.96      116.82     22.40 o 
  -5  15   5        0.54       -4.89     12.84 o 
  -4  15   5       23.33       10.76     13.76 o 
  -3  15   5      670.37      551.91     38.53 o 
  -2  15   5        7.12       46.64     22.41 o 
  -1  15   5      796.56      736.75     45.08 o 
   0  15   5        6.85       20.60     23.08 o 
   1  15   5        0.53        8.03     14.78 o 
   2  15   5        0.98       24.97     16.29 o 
   3  15   5     1834.88     1737.01     73.55 o 
   4  15   5      769.32      894.22     50.08 o 
   5  15   5       27.72       42.49     16.08 o 
   6  15   5       48.41       85.45     33.10 o 
   7  15   5      271.90      326.74     46.83 o 
   8  15   5       22.20       93.39     32.43 o 
   9  15   5      236.12      273.18     45.62 o 
  -6  16   5      494.13      545.05     40.99 o 
  -5  16   5      223.67      279.90     29.86 o 
  -4  16   5       36.61       85.36     20.05 o 
  -3  16   5      325.21      317.99     54.97 o 
  -2  16   5      169.64      196.88     28.73 o 
  -1  16   5      213.67      254.09     29.94 o 
   0  16   5       15.52       22.04     16.64 o 
   1  16   5        1.48       -9.44     25.64 o 
   2  16   5      117.30      133.26     25.57 o 
   3  16   5     1334.44     1312.36    139.01 o 
   4  16   5       88.53       89.46     21.44 o 
   5  16   5        5.91       29.87     16.08 o 
   6  16   5      138.42      202.12     47.77 o 
   7  16   5       93.03      149.91     40.24 o 
   8  16   5        0.60       50.19     31.09 o 
  -4  17   5        1.32       21.95     21.13 o 
  -3  17   5     1777.70     1725.92    105.37 o 
  -2  17   5        5.94        8.48     15.85 o 
  -1  17   5     2799.93     2881.31    109.73 o 
   0  17   5        5.01       22.37     16.97 o 
   1  17   5     2713.18     2633.97    194.79 o 
   2  17   5      141.62      166.77     27.17 o 
   3  17   5       91.28      104.92     23.91 o 
   4  17   5       63.86       94.63     23.04 o 
   5  17   5      302.70      361.30     56.12 o 
   6  17   5       21.25        4.17     33.24 o 
  -1  18   5       34.74       39.94     21.09 o 
   0  18   5      276.62      317.83     41.11 o 
   1  18   5       52.45       74.83     24.01 o 
   2  18   5      438.81      425.66     39.19 o 
   3  18   5      355.34      328.41     67.42 o 
  -4 -17   6      533.60      554.14     41.95 o 
  -3 -17   6        0.00        0.94     16.94 o 
  -2 -17   6     1719.82     1837.98     83.43 o 
  -1 -17   6       49.38       55.57     15.99 o 
   0 -17   6      301.22      328.32     46.49 o 
   1 -17   6      118.34      129.40     39.16 o 
   2 -17   6       10.31        6.52     18.20 o 
   3 -17   6       27.87       59.36     18.23 o 
  -6 -16   6        0.03       23.11     16.03 o 
  -5 -16   6       69.17       84.53     25.90 o 
  -4 -16   6      656.97      674.42     44.98 o 
  -3 -16   6       53.54       68.84     24.96 o 
  -2 -16   6       87.14       96.87     34.72 o 
  -1 -16   6      162.69      187.56     22.06 o 
   0 -16   6       59.47       59.49     15.06 o 
   1 -16   6       16.48       11.33     16.75 o 
   2 -16   6        9.15        7.47     14.33 o 
   3 -16   6      221.48      252.28     30.55 o 
   4 -16   6     2116.52     1836.72    217.87 o 
   5 -16   6       90.91      134.26     25.84 o 
   6 -16   6     1169.90     1067.72     60.93 o 
  -8 -15   6       49.54       68.63     33.91 o 
  -7 -15   6        4.82      -10.50     24.09 o 
  -6 -15   6      162.04      233.37     53.29 o 
  -5 -15   6      139.58      140.55     24.94 o 
  -4 -15   6     1614.20     1431.01     66.56 o 
  -3 -15   6      230.24      238.56     32.70 o 
  -2 -15   6      226.20      257.80     32.34 o 
  -1 -15   6        4.34       19.30     11.83 o 
   0 -15   6      473.08      498.07     30.45 o 
   1 -15   6       36.28       58.74     24.72 o 
   2 -15   6      104.77      102.22     23.25 o 
   3 -15   6      593.35      610.03     43.81 o 
   4 -15   6     1400.81     1359.71     66.62 o 
   5 -15   6       63.93       49.07     55.24 o 
   6 -15   6     3842.06     4002.04    285.02 o 
   7 -15   6       29.77       24.71     16.68 o 
   8 -15   6        3.41       -6.60     13.19 o 
  -9 -14   6      274.79      386.75     54.64 o 
  -8 -14   6       46.30       49.79     30.41 o 
  -7 -14   6       31.86        4.63     24.76 o 
  -6 -14   6       77.68      103.28     34.45 o 
  -5 -14   6     1406.21     1001.50     52.86 o 
  -4 -14   6        2.79       -2.26     15.00 o 
  -3 -14   6        0.91       -6.39     13.76 o 
  -2 -14   6      636.62      639.53     41.58 o 
  -1 -14   6      179.25      188.89     22.11 o 
   0 -14   6      319.84      302.41     23.72 o 
   1 -14   6        1.05       -7.48     17.62 o 
   2 -14   6     6071.42     6368.22    158.12 o 
   3 -14   6       17.88       27.33     16.43 o 
   4 -14   6      410.16      332.53     32.44 o 
   5 -14   6        3.84        4.33     17.43 o 
   6 -14   6      798.24      734.77     60.69 o 
   7 -14   6       18.51       29.58     15.85 o 
   8 -14   6        4.44       24.55     14.85 o 
   9 -14   6      123.88      130.99     49.19 o 
 -10 -13   6        1.56       10.50     26.91 o 
  -9 -13   6      172.47      240.88     49.66 o 
  -8 -13   6      156.28      215.04     44.95 o 
  -7 -13   6      276.03      223.66     27.74 o 
  -6 -13   6      118.85      127.67     23.06 o 
  -5 -13   6       34.54       21.01     24.22 o 
  -4 -13   6      287.79      300.14     28.49 o 
  -3 -13   6      291.60      281.92     27.76 o 
  -2 -13   6      507.20      439.93     33.84 o 
  -1 -13   6       28.08       23.70     14.65 o 
   0 -13   6      371.33      352.03     25.36 o 
   1 -13   6      179.36      206.39     20.96 o 
   2 -13   6     1568.71     1435.40     52.39 o 
   3 -13   6       12.88       20.22     11.27 o 
   4 -13   6     2490.37     2278.55     71.31 o 
   5 -13   6       65.73       82.93     20.53 o 
   6 -13   6     1856.13     1976.10     81.09 o 
   7 -13   6       86.15      119.17     33.71 o 
   8 -13   6      597.49      562.91     40.77 o 
   9 -13   6       71.03       56.40     20.69 o 
  10 -13   6       46.64       70.67     20.08 o 
 -11 -12   6      115.31       69.03     34.18 o 
 -10 -12   6     1044.77     1149.23     88.68 o 
  -9 -12   6       43.81       -4.98     22.88 o 
  -8 -12   6      263.82      255.14     46.02 o 
  -7 -12   6        5.57       14.42     13.12 o 
  -6 -12   6      301.13      298.51     27.29 o 
  -5 -12   6       50.32       64.22     16.61 o 
  -4 -12   6     7359.09     6891.05    197.66 o 
  -3 -12   6      376.00      354.79     29.61 o 
  -2 -12   6      138.58      188.42     38.76 o 
  -1 -12   6       33.62        7.64     19.71 o 
   0 -12   6     4121.97     4076.12    107.22 o 
   1 -12   6      137.04      136.57     18.58 o 
   2 -12   6      425.47      395.75     25.56 o 
   3 -12   6      208.55      200.22     19.58 o 
   4 -12   6       18.03       25.99     10.89 o 
   5 -12   6       88.52      118.53     17.89 o 
   6 -12   6      868.10      811.66     46.20 o 
   7 -12   6       23.75       27.33     15.23 o 
   8 -12   6       85.11      112.48     22.88 o 
   9 -12   6      150.39      192.68     28.27 o 
  10 -12   6     1323.90     1312.19     99.99 o 
  11 -12   6       13.19       53.42     31.76 o 
 -12 -11   6       11.87      -12.18     24.36 o 
 -11 -11   6      417.20      323.78     49.66 o 
 -10 -11   6      238.09      229.58     45.48 o 
  -9 -11   6        0.28        2.02     20.99 o 
  -8 -11   6      303.04      280.58     42.66 o 
  -7 -11   6      444.54      474.89     67.35 o 
  -6 -11   6     3097.93     2916.02     98.89 o 
  -5 -11   6      343.90      351.14     77.24 o 
  -4 -11   6       61.78       47.32     16.55 o 
  -3 -11   6       63.88       67.15     17.26 o 
  -2 -11   6       37.46       25.79     13.92 o 
  -1 -11   6      587.18      464.62     60.69 o 
   0 -11   6       76.80       57.21     12.72 o 
   1 -11   6      127.53      131.81     16.08 o 
   2 -11   6      245.67      236.86     19.95 o 
   3 -11   6        8.64        8.30     10.07 o 
   4 -11   6       51.59       67.61     13.73 o 
   5 -11   6        0.59       11.18     11.55 o 
   6 -11   6      295.73      323.82     23.24 o 
   7 -11   6       93.49      116.39     54.70 o 
   8 -11   6      340.29      269.96     27.51 o 
   9 -11   6       37.80       21.16     20.19 o 
  10 -11   6        3.12        1.35     25.03 o 
  11 -11   6        6.86       32.15     16.06 o 
  12 -11   6      350.65      384.76     35.72 o 
 -12 -10   6     1187.54     1303.31     97.29 o 
 -11 -10   6       90.01      101.60     33.37 o 
 -10 -10   6      197.41      135.24     37.81 o 
  -9 -10   6      386.32      440.04     51.67 o 
  -8 -10   6      540.51      523.34     53.29 o 
  -7 -10   6      716.74      754.53     48.31 o 
  -6 -10   6     1969.70     1983.28     73.80 o 
  -5 -10   6       88.72       94.14     18.54 o 
  -4 -10   6    15199.79    15487.15    400.62 o 
  -3 -10   6      464.43      446.78     30.92 o 
  -2 -10   6     4635.04     4276.42    293.83 o 
  -1 -10   6        0.79       -7.06     14.13 o 
   0 -10   6     1994.95     1929.92    101.11 o 
   1 -10   6        1.34       -1.77      8.04 o 
   2 -10   6     1555.85     1575.77     51.59 o 
   3 -10   6        5.03        7.58      9.37 o 
   4 -10   6       52.26       66.49     13.93 o 
   5 -10   6      160.80      180.93     19.82 o 
   6 -10   6     7963.07     7714.52    179.93 o 
   7 -10   6      173.51      213.60     20.03 o 
   8 -10   6      431.00      404.68     25.07 o 
   9 -10   6       61.47       72.45     15.40 o 
  10 -10   6     1755.01     1966.11     80.43 o 
  11 -10   6        2.20       21.47     15.69 o 
  12 -10   6      304.80      385.28     35.11 o 
 -13  -9   6      178.54      257.84     50.19 o 
 -12  -9   6       15.27       23.55     25.16 o 
 -11  -9   6       20.48       49.52     27.32 o 
 -10  -9   6     1860.40     1713.34    106.58 o 
  -9  -9   6     1739.64     1763.81    105.23 o 
  -8  -9   6      827.99      829.35     64.73 o 
  -7  -9   6       23.58       17.65     12.67 o 
  -6  -9   6     1689.99     1478.56    148.70 o 
  -5  -9   6      185.65      174.72     21.89 o 
  -4  -9   6     2099.28     1816.52     66.67 o 
  -3  -9   6      297.97      319.46     36.94 o 
  -2  -9   6     3091.95     3002.10    332.86 o 
  -1  -9   6        0.02       -4.34      8.68 o 
   0  -9   6       49.62       61.31     12.10 o 
   1  -9   6       11.24       13.71      8.36 o 
   2  -9   6      704.12      792.66     32.62 o 
   3  -9   6      133.55      157.29     17.13 o 
   4  -9   6     2156.33     2085.59     51.43 o 
   5  -9   6        8.14       14.80      8.34 o 
   6  -9   6       45.24       55.43     10.35 o 
   7  -9   6        6.45       18.19     10.52 o 
   8  -9   6       40.49       36.14     16.04 o 
   9  -9   6        2.88       10.43     10.13 o 
  10  -9   6     1586.99     1504.57     66.62 o 
  11  -9   6        4.15       34.10     15.73 o 
  12  -9   6       36.41       99.94     28.93 o 
  13  -9   6       43.86       52.45     26.04 o 
 -13  -8   6       89.55       88.68     33.24 o 
 -12  -8   6        7.92      -10.63     21.26 o 
 -11  -8   6      778.58      786.02     68.63 o 
 -10  -8   6     1275.19     1269.80     88.41 o 
  -9  -8   6       11.22       -8.81     17.63 o 
  -8  -8   6      370.77      368.54     27.53 o 
  -7  -8   6     1343.18     1210.76     72.33 o 
  -6  -8   6     8237.11     8412.03    228.51 o 
  -5  -8   6      528.23      565.32     31.92 o 
  -4  -8   6       51.00       81.17     28.13 o 
  -3  -8   6      984.33      949.64     42.01 o 
  -2  -8   6      664.03      668.08     34.16 o 
  -1  -8   6      798.96      851.91     38.89 o 
   0  -8   6       37.02       47.85     12.64 o 
   1  -8   6       44.26       50.85     13.63 o 
   2  -8   6     1057.65     1020.41     36.77 o 
   3  -8   6      268.62      262.81     18.08 o 
   4  -8   6     2146.35     2216.52     53.03 o 
   5  -8   6      296.00      319.51     17.67 o 
   6  -8   6     1452.22     1531.37     53.63 o 
   7  -8   6        9.73       13.00      8.95 o 
   8  -8   6     5303.60     5490.82    130.76 o 
   9  -8   6       71.63       53.58     17.79 o 
  10  -8   6     4055.71     3866.56    128.08 o 
  11  -8   6       26.12       44.10     16.80 o 
  12  -8   6        1.94       18.04     15.07 o 
  13  -8   6      257.51      291.40     32.23 o 
  14  -8   6      115.41      121.76     24.92 o 
 -14  -7   6       77.14      106.85     34.32 o 
 -13  -7   6      179.27      155.29     39.70 o 
 -12  -7   6     1100.44     1177.49     87.47 o 
 -11  -7   6      227.56      182.48     39.29 o 
 -10  -7   6      367.15      340.06     43.47 o 
  -9  -7   6      878.63      773.64     62.17 o 
  -8  -7   6     9544.54     9834.07    263.53 o 
  -7  -7   6      832.59      832.99     40.22 o 
  -6  -7   6     2109.60     2039.75    221.17 o 
  -5  -7   6      597.56      638.14     33.68 o 
  -4  -7   6     7432.17     7901.79    211.48 o 
  -3  -7   6      821.02      779.00     35.40 o 
  -2  -7   6     5717.90     6184.62    169.19 o 
  -1  -7   6        1.69        7.18     22.14 o 
   0  -7   6     8679.94     9365.11    174.43 o 
   1  -7   6       65.19       62.00      7.46 o 
   2  -7   6     1836.11     2082.57     48.05 o 
   3  -7   6      144.96      140.42     11.18 o 
   4  -7   6      807.43      858.92     36.26 o 
   5  -7   6      102.77       88.43     10.96 o 
   6  -7   6     1329.23     1318.62     56.12 o 
   7  -7   6       72.35       60.97     20.26 o 
   8  -7   6       18.97       41.06     11.00 o 
   9  -7   6       64.69      106.89     16.13 o 
  10  -7   6      874.00      851.44     46.07 o 
  11  -7   6       34.73       48.49     16.26 o 
  12  -7   6       35.56       10.79     13.00 o 
  13  -7   6       38.68       58.73     19.77 o 
  14  -7   6     3412.67     3426.94    136.52 o 
 -14  -6   6       19.28       54.64     28.80 o 
 -13  -6   6     1467.41     1455.78     99.45 o 
 -12  -6   6      449.31      374.24     48.18 o 
 -11  -6   6      481.18      391.06     46.83 o 
 -10  -6   6      162.01      197.01     33.37 o 
  -9  -6   6      332.18      324.04     40.10 o 
  -8  -6   6     2214.92     2185.88     76.04 o 
  -7  -6   6       36.03       47.51     13.77 o 
  -6  -6   6       32.92       45.70     10.17 o 
  -5  -6   6       10.04       13.07      6.25 o 
  -4  -6   6     2986.38     2913.69     69.86 o 
  -3  -6   6        8.25       22.14      6.36 o 
  -2  -6   6      418.14      422.84     17.20 o 
  -1  -6   6     1485.30     1534.43     63.52 o 
   0  -6   6     1730.97     1687.19     39.37 o 
   1  -6   6      233.22      226.18     22.49 o 
   2  -6   6      434.15      436.40     17.00 o 
   3  -6   6       79.49       73.94     13.48 o 
   4  -6   6     2328.82     2382.41     56.56 o 
   5  -6   6       79.79       97.68     10.91 o 
   6  -6   6     4070.09     4352.22    102.90 o 
   7  -6   6      149.46      165.69     15.54 o 
   8  -6   6      679.68      689.85     29.19 o 
   9  -6   6      128.15      137.57     15.50 o 
  10  -6   6      118.30      154.27     29.27 o 
  11  -6   6       92.11      122.97     40.24 o 
  12  -6   6     1821.35     1901.53     85.59 o 
  13  -6   6      317.54      355.81     40.30 o 
  14  -6   6      174.71      224.20     32.85 o 
 -14  -5   6      702.05      722.77     67.02 o 
 -13  -5   6      216.20      227.96     44.95 o 
 -12  -5   6     2381.56     2225.52    125.55 o 
 -11  -5   6       53.08       69.30     25.97 o 
 -10  -5   6        0.98       16.69     10.99 o 
  -9  -5   6      133.70      134.84     19.30 o 
  -8  -5   6     4710.49     4779.05    111.71 o 
  -7  -5   6      122.50      123.18     13.19 o 
  -6  -5   6      760.02      777.44     27.74 o 
  -5  -5   6      966.69      954.16     30.58 o 
  -4  -5   6      968.49      999.47     37.78 o 
  -3  -5   6      579.92      614.77     28.56 o 
  -2  -5   6    19853.48    21665.21    437.53 o 
  -1  -5   6     1194.55     1198.89     30.19 o 
   0  -5   6     1948.82     2107.57     46.52 o 
   1  -5   6      278.56      267.56     22.71 o 
   2  -5   6     1322.28     1284.48     32.41 o 
   3  -5   6      175.63      194.21     12.03 o 
   4  -5   6      890.36     1003.39     28.49 o 
   5  -5   6        0.03        0.66      6.13 o 
   6  -5   6       17.00        8.62      7.09 o 
   7  -5   6        1.49       10.28      7.79 o 
   8  -5   6     2296.82     2348.22    109.63 o 
   9  -5   6       24.04       12.60      8.42 o 
  10  -5   6      195.84      208.28     23.37 o 
  11  -5   6       12.69       26.85     13.19 o 
  12  -5   6      785.14      833.37    107.52 o 
  13  -5   6       12.13       29.24     17.64 o 
  14  -5   6      795.47      720.66     48.25 o 
  15  -5   6       66.73       96.79     25.26 o 
 -14  -4   6       35.14      -11.64     23.28 o 
 -13  -4   6     2596.70     2819.02    142.58 o 
 -12  -4   6      407.96      407.61     34.12 o 
 -11  -4   6       29.18       66.67     16.84 o 
 -10  -4   6     1165.94     1100.73     51.71 o 
  -9  -4   6     1243.48     1045.92     48.06 o 
  -8  -4   6     3730.04     3724.02     91.19 o 
  -7  -4   6      263.19      264.88     29.13 o 
  -6  -4   6       58.11       73.04     10.09 o 
  -5  -4   6      184.20      189.71     13.28 o 
  -4  -4   6     2357.28     2501.34     61.64 o 
  -3  -4   6        3.91        2.65      5.16 o 
  -2  -4   6      212.02      203.96     12.19 o 
  -1  -4   6      247.86      277.05     12.20 o 
   0  -4   6     5517.19     6057.76    114.56 o 
   1  -4   6      503.25      511.93     16.99 o 
   2  -4   6     3806.72     4355.24     85.58 o 
   3  -4   6       21.33       17.02      5.87 o 
   4  -4   6     1196.61     1188.03     31.19 o 
   5  -4   6       82.75       96.91     10.89 o 
   6  -4   6     5344.12     5805.69    163.71 o 
   7  -4   6        0.02        4.46      6.33 o 
   8  -4   6      216.54      180.78     15.11 o 
   9  -4   6        3.82       19.44     10.73 o 
  10  -4   6       40.49       23.48     12.98 o 
  11  -4   6      514.46      427.52     31.96 o 
  12  -4   6        6.73       13.68     13.54 o 
  13  -4   6       19.84       20.78     18.10 o 
  14  -4   6      399.62      385.33     35.14 o 
  15  -4   6        0.63        7.61     17.70 o 
 -15  -3   6      538.40      533.41     43.64 o 
 -14  -3   6     2296.29     2351.59     95.50 o 
 -13  -3   6       54.48      105.00     26.78 o 
 -12  -3   6       27.94       38.10     22.81 o 
 -11  -3   6        9.09        7.80     13.39 o 
 -10  -3   6     3410.13     3512.87    115.78 o 
  -9  -3   6        1.93       13.63     11.91 o 
  -8  -3   6       30.85       25.16     14.18 o 
  -7  -3   6      134.59      122.78     12.70 o 
  -6  -3   6     2564.26     2943.88     73.57 o 
  -5  -3   6       21.85       44.82      9.08 o 
  -4  -3   6     7389.16     7709.93    164.80 o 
  -3  -3   6     1549.15     1673.33     44.00 o 
  -2  -3   6     8625.06     9879.84    205.13 o 
  -1  -3   6      476.38      462.12     15.43 o 
   0  -3   6       17.16        9.38      4.58 o 
   1  -3   6       78.17       78.19      7.48 o 
   2  -3   6    15192.47    17618.04    314.72 o 
   3  -3   6        1.40       -2.05      4.11 o 
   4  -3   6     2393.67     3269.04     75.98 o 
   5  -3   6        1.72        0.58      5.61 o 
   6  -3   6     1249.62     1254.75     37.62 o 
   7  -3   6      153.78      164.24     13.50 o 
   8  -3   6     1360.73     1344.98     46.68 o 
   9  -3   6       30.77       31.64     12.43 o 
  10  -3   6       16.64        5.40     10.71 o 
  11  -3   6      592.66      541.59     36.57 o 
  12  -3   6     6563.22     6652.29    199.08 o 
  13  -3   6        3.57       17.65     14.79 o 
  14  -3   6      309.21      264.21     30.78 o 
  15  -3   6        4.08       30.49     25.03 o 
 -15  -2   6        0.04       -8.63     17.26 o 
 -14  -2   6      332.20      296.91     33.13 o 
 -13  -2   6      999.96     1014.92     56.07 o 
 -12  -2   6     1174.55     1169.42     58.95 o 
 -11  -2   6       56.45       53.58     20.25 o 
 -10  -2   6       48.26       54.51     16.07 o 
  -9  -2   6       39.36       36.64     13.72 o 
  -8  -2   6       72.50       94.78     12.82 o 
  -7  -2   6        5.47        3.13      7.92 o 
  -6  -2   6     3620.80     3774.13     90.36 o 
  -5  -2   6      119.84      118.40     12.08 o 
  -4  -2   6      567.58      492.32     20.68 o 
  -3  -2   6       33.05       39.40      7.61 o 
  -2  -2   6     1997.47     1802.69     45.33 o 
  -1  -2   6       23.85       28.89      5.26 o 
   0  -2   6    11741.55    13241.05    237.43 o 
   1  -2   6      160.83      160.80     12.93 o 
   2  -2   6     1722.97     2257.88     47.58 o 
   3  -2   6      199.60      176.13     10.04 o 
   4  -2   6     3567.33     3653.69     82.62 o 
   5  -2   6        1.97        5.87      5.38 o 
   6  -2   6        3.53       25.44      8.94 o 
   7  -2   6      360.94      357.98     17.83 o 
   8  -2   6      886.57      881.85     30.51 o 
   9  -2   6      247.43      251.70     23.50 o 
  10  -2   6     3757.85     3979.53    126.08 o 
  11  -2   6        7.92        6.84     15.00 o 
  12  -2   6      940.58      659.34    112.23 o 
  13  -2   6       97.41       73.63     18.75 o 
  14  -2   6        9.91       35.58     20.93 o 
  15  -2   6       59.89       98.28     39.70 o 
 -15  -1   6       14.93       19.95     20.24 o 
 -14  -1   6       57.18       64.81     21.45 o 
 -13  -1   6      922.44     1008.62     56.13 o 
 -12  -1   6      242.85      261.22     29.14 o 
 -11  -1   6      177.67      147.24     22.84 o 
 -10  -1   6       31.75       32.51     14.48 o 
  -9  -1   6      451.12      456.97     35.31 o 
  -8  -1   6     1198.83     1189.67     43.98 o 
  -7  -1   6      214.55      246.52     17.13 o 
  -6  -1   6     1704.16     1741.68     49.60 o 
  -5  -1   6      234.43      246.75     15.63 o 
  -4  -1   6     2009.86     1780.76     47.73 o 
  -3  -1   6        2.54        2.81      5.32 o 
  -2  -1   6        3.54       -2.01      4.01 o 
  -1  -1   6       94.38       98.69      6.96 o 
   0  -1   6    19644.03    22029.95    389.98 o 
   1  -1   6       61.23       55.87      8.06 o 
   2  -1   6    10034.10    10758.09    194.46 o 
   3  -1   6       18.32       13.81      5.19 o 
   4  -1   6       52.47       58.69     12.78 o 
   5  -1   6       32.46       29.04      6.86 o 
   6  -1   6     1684.82     1304.90     37.16 o 
   7  -1   6       28.16       29.03      7.77 o 
   8  -1   6        0.16        6.48      6.66 o 
   9  -1   6      267.12      262.74     23.36 o 
  10  -1   6     2207.41     2077.01     76.93 o 
  11  -1   6      294.37      285.85     27.40 o 
  12  -1   6      528.99      454.90     34.13 o 
  13  -1   6      170.88      113.78     22.60 o 
  14  -1   6      189.08      163.76     71.32 o 
  15  -1   6        0.08       -5.26     27.25 o 
 -15   0   6       32.34       31.13     21.10 o 
 -14   0   6     1888.03     2287.98     96.28 o 
 -13   0   6      305.80      330.89     33.27 o 
 -12   0   6      436.68      460.04     36.85 o 
 -11   0   6       22.68       29.16     14.42 o 
 -10   0   6     3808.54     4005.89    182.54 o 
  -9   0   6      365.88      366.05     23.00 o 
  -8   0   6      394.05      428.47     21.35 o 
  -7   0   6       19.26       17.54     10.27 o 
  -6   0   6     1404.71     1396.29     54.67 o 
  -5   0   6     1412.57     1367.12     40.54 o 
  -4   0   6        0.69       -2.90      5.80 o 
  -3   0   6      151.39      167.48     12.14 o 
  -2   0   6     1506.63     1569.26     35.97 o 
  -1   0   6      204.53      192.98     12.47 o 
   0   0   6      486.66      408.16     12.61 o 
   1   0   6      936.03      898.90     27.97 o 
   2   0   6    41629.50    45774.79   1098.61 o 
   3   0   6      139.18      122.73      8.71 o 
   4   0   6     3231.94     3561.57     80.18 o 
   5   0   6      432.65      415.24     19.53 o 
   6   0   6      397.33      226.78     20.74 o 
   7   0   6       33.76       69.67      9.09 o 
   8   0   6      770.77      839.65     28.42 o 
   9   0   6       35.14       53.76     14.33 o 
  10   0   6       10.51        0.97     10.85 o 
  11   0   6       40.88       54.93     16.84 o 
  12   0   6       33.34       42.91     16.41 o 
  13   0   6      556.94      534.63     96.22 o 
  14   0   6      208.83      168.86     27.73 o 
  15   0   6      111.59      115.71     25.27 o 
  16   0   6     1802.24     1810.84     83.70 o 
 -15   1   6      469.00      564.85     46.80 o 
 -14   1   6      349.24      394.24     37.85 o 
 -13   1   6      500.92      447.00     37.34 o 
 -12   1   6      573.34      564.72     75.49 o 
 -11   1   6       71.75       70.59     22.14 o 
 -10   1   6      844.47      890.56     47.74 o 
  -9   1   6        6.04       27.83      8.77 o 
  -8   1   6        2.54        2.07      7.32 o 
  -7   1   6      135.66      165.47     14.22 o 
  -6   1   6        0.73        9.46      5.39 o 
  -5   1   6     2537.78     2782.35     69.45 o 
  -4   1   6       12.52        1.55      9.76 o 
  -3   1   6       64.87       68.93      7.61 o 
  -2   1   6      356.95      422.22     14.86 o 
  -1   1   6     1092.45     1089.60     26.48 o 
   0   1   6     2535.12     2441.36     57.40 o 
   1   1   6       10.62        7.65      6.69 o 
   2   1   6    25655.65    27847.02    673.15 o 
   3   1   6       99.71       97.80      8.18 o 
   4   1   6        4.11        3.88      4.85 o 
   5   1   6        0.69        0.48      4.91 o 
   6   1   6     1607.97     1932.65     84.44 o 
   7   1   6       60.60       40.64      7.88 o 
   8   1   6      749.66      946.87     41.96 o 
   9   1   6        9.56        9.53     20.93 o 
  10   1   6      284.72      292.54     25.56 o 
  11   1   6      106.56      131.66     22.17 o 
  12   1   6      209.34      134.35     23.40 o 
  13   1   6      364.54      347.51     31.78 o 
  14   1   6      292.44      330.38     48.31 o 
  15   1   6      140.70      158.06     28.39 o 
  16   1   6      343.00      394.32     38.05 o 
 -15   2   6      176.38      138.44     29.45 o 
 -14   2   6     1005.16     1195.59     66.54 o 
 -13   2   6      144.33      182.07     29.54 o 
 -12   2   6     3175.97     3139.63    125.49 o 
 -11   2   6       58.09       65.64     19.34 o 
 -10   2   6      813.20      683.47     41.82 o 
  -9   2   6       33.25       26.07     10.25 o 
  -8   2   6      660.91      665.28     28.44 o 
  -7   2   6        4.97        5.76      7.92 o 
  -6   2   6      551.54      616.62     25.78 o 
  -5   2   6       23.03       20.68      6.76 o 
  -4   2   6     8743.27     9634.65    178.47 o 
  -3   2   6      103.30       94.98      7.89 o 
  -2   2   6     1044.92      985.38     25.33 o 
  -1   2   6      105.37      101.72      7.84 o 
   0   2   6      918.93      614.52     24.01 o 
   1   2   6      103.21       94.06      7.72 o 
   2   2   6     5106.46     5349.49    114.33 o 
   3   2   6      369.78      417.10     15.45 o 
   4   2   6      131.67       70.39      8.37 o 
   5   2   6       79.79       71.69     14.40 o 
   6   2   6       60.63       67.03      9.01 o 
   7   2   6        4.44        7.03      5.92 o 
   8   2   6     5269.97     5432.58    253.66 o 
   9   2   6      445.19      410.83     31.22 o 
  10   2   6     2599.87     2659.24     92.06 o 
  11   2   6      669.70      556.94     36.25 o 
  12   2   6      741.88      695.82     41.91 o 
  13   2   6      218.72      172.16     26.31 o 
  14   2   6      751.44      819.10     50.80 o 
  15   2   6       21.18       14.72     17.51 o 
  16   2   6     1762.55     1729.90     81.13 o 
 -14   3   6      214.63      218.93     37.88 o 
 -13   3   6       66.14       66.88     21.19 o 
 -12   3   6      611.30      601.79     42.90 o 
 -11   3   6        7.62       10.06     13.77 o 
 -10   3   6        3.59       -1.50     11.09 o 
  -9   3   6      456.85      359.64     21.59 o 
  -8   3   6     3858.96     3868.72     96.53 o 
  -7   3   6      139.31      132.47     14.18 o 
  -6   3   6     3745.92     3999.02    132.01 o 
  -5   3   6      305.74      313.35     14.05 o 
  -4   3   6      832.64      723.62     21.78 o 
  -3   3   6       35.48       53.39      6.69 o 
  -2   3   6     5170.46     5024.60    111.65 o 
  -1   3   6      114.93       92.08      9.77 o 
   0   3   6      838.74      816.25     25.06 o 
   1   3   6       21.87       22.28      5.32 o 
   2   3   6       64.98       78.19     19.79 o 
   3   3   6      489.64      502.20     29.18 o 
   4   3   6      859.96      979.95     38.38 o 
   5   3   6       40.49       41.65      8.48 o 
   6   3   6     3645.88     3908.00     88.67 o 
   7   3   6      485.91      486.26     22.70 o 
   8   3   6      981.83     1007.14     61.63 o 
   9   3   6      758.25      748.31     48.85 o 
  10   3   6      858.31      708.35     60.76 o 
  11   3   6      261.54      212.87     23.96 o 
  12   3   6       29.25       50.49     19.92 o 
  13   3   6      397.59      287.44     42.86 o 
  14   3   6      150.21      174.56     37.34 o 
  15   3   6      132.92      121.74     24.65 o 
 -14   4   6      139.36      181.86     32.22 o 
 -13   4   6       16.97        5.52     17.76 o 
 -12   4   6      161.03      201.67     35.39 o 
 -11   4   6      303.18      358.27     45.62 o 
 -10   4   6      155.20      149.85     16.57 o 
  -9   4   6      731.09      678.43     30.03 o 
  -8   4   6      504.68      537.06     25.87 o 
  -7   4   6      249.64      250.78     17.58 o 
  -6   4   6      475.43      357.24     25.86 o 
  -5   4   6       45.92       49.77      7.18 o 
  -4   4   6     2509.98     2484.37     54.00 o 
  -3   4   6      122.12      145.39      9.37 o 
  -2   4   6     6992.58     6085.39    132.80 o 
  -1   4   6      848.28      780.08     25.79 o 
   0   4   6       58.57       22.54      6.09 o 
   1   4   6      232.20      221.01     14.38 o 
   2   4   6       50.99       14.38      5.65 o 
   3   4   6        0.36        3.06      4.51 o 
   4   4   6     5432.34     6322.96    135.80 o 
   5   4   6      127.73      126.24     11.83 o 
   6   4   6    11862.05    13184.49    272.57 o 
   7   4   6      376.44      368.59     22.87 o 
   8   4   6      440.65      410.68     27.05 o 
   9   4   6      850.45      940.87     43.93 o 
  10   4   6     9473.57     9335.76    257.68 o 
  11   4   6       21.08       72.26     26.64 o 
  12   4   6      213.11      150.05     35.39 o 
  13   4   6        6.86        2.69     20.99 o 
  14   4   6      660.77      623.73     61.90 o 
  15   4   6      526.32      490.24     56.25 o 
 -14   5   6       32.35       79.36     23.04 o 
 -13   5   6        0.22       26.24     17.70 o 
 -12   5   6      178.15      233.65     30.46 o 
 -11   5   6      377.89      339.27     49.19 o 
 -10   5   6     4354.23     4251.44    123.96 o 
  -9   5   6     1552.34     1545.38     50.59 o 
  -8   5   6       31.20       70.33     12.95 o 
  -7   5   6       83.24       61.19     11.84 o 
  -6   5   6     8758.06     8507.17    187.60 o 
  -5   5   6      224.92      235.72     16.54 o 
  -4   5   6     1138.41     1068.54     35.37 o 
  -3   5   6      211.56      196.13     15.56 o 
  -2   5   6      139.94      168.64     22.59 o 
  -1   5   6      684.34      606.20     23.32 o 
   0   5   6     2611.92     2516.42     61.75 o 
   1   5   6      186.93      181.97     12.29 o 
   2   5   6     1696.19     1731.26     48.50 o 
   3   5   6      392.62      340.74     15.98 o 
   4   5   6     1897.00     1962.02     49.93 o 
   5   5   6      236.11      227.00     13.25 o 
   6   5   6      164.72      175.77     14.46 o 
   7   5   6       23.81       33.71      7.83 o 
   8   5   6     3365.89     3363.82    105.73 o 
   9   5   6      383.59      413.75     28.19 o 
  10   5   6        6.13        8.37     12.00 o 
  11   5   6       99.59      130.82     21.57 o 
  12   5   6        0.61       22.14     14.63 o 
  13   5   6       54.44       86.57     29.34 o 
  14   5   6       93.83      149.19     28.33 o 
  15   5   6        8.91       32.33     19.69 o 
 -14   6   6       68.34      119.62     26.71 o 
 -13   6   6        6.90       -2.09     16.87 o 
 -12   6   6      117.23      144.16     27.15 o 
 -11   6   6      238.59      256.05     30.79 o 
 -10   6   6      332.78      382.97     23.44 o 
  -9   6   6       13.58       10.62     10.72 o 
  -8   6   6      727.18      502.22     26.80 o 
  -7   6   6       30.46       39.01     11.23 o 
  -6   6   6    15971.40    16325.79    416.74 o 
  -5   6   6      259.31      250.18     28.13 o 
  -4   6   6     3741.18     3761.53     91.26 o 
  -3   6   6      757.13      781.43     29.25 o 
  -2   6   6     1330.54     1397.50     46.88 o 
  -1   6   6       25.04       29.37      7.85 o 
   0   6   6      767.88      598.66     23.35 o 
   1   6   6        8.42        9.23      6.29 o 
   2   6   6    10016.14    10851.82    226.74 o 
   3   6   6      280.19      285.94     21.95 o 
   4   6   6      352.95      372.97     21.87 o 
   5   6   6       12.52        2.58      5.96 o 
   6   6   6      325.26      327.58     17.06 o 
   7   6   6      110.50      126.28     15.81 o 
   8   6   6     2711.75     2507.40    144.33 o 
   9   6   6      138.48      166.38     39.43 o 
  10   6   6       10.19       22.76     13.19 o 
  11   6   6        4.12       11.53     13.51 o 
  12   6   6      684.92      685.74     43.94 o 
  13   6   6       23.56       44.80     18.97 o 
  14   6   6       28.07       55.05     19.39 o 
  15   6   6      321.43      364.46     56.18 o 
 -13   7   6       97.13      138.91     51.61 o 
 -12   7   6     2075.40     2293.64     96.35 o 
 -11   7   6        3.35       20.41     14.23 o 
 -10   7   6      639.42      581.82     44.58 o 
  -9   7   6      557.13      536.81     33.27 o 
  -8   7   6     5876.45     5907.74    141.60 o 
  -7   7   6      136.68      126.13     16.37 o 
  -6   7   6     2490.80     2488.70     96.12 o 
  -5   7   6      572.39      546.15     43.09 o 
  -4   7   6     1872.52     2011.08     57.03 o 
  -3   7   6      133.03      145.34     24.58 o 
  -2   7   6     4869.67     5247.49    120.06 o 
  -1   7   6      957.56      930.81     31.86 o 
   0   7   6     1638.76     1321.65     39.54 o 
   1   7   6       68.20      101.15     11.70 o 
   2   7   6     1700.33     1647.48     48.83 o 
   3   7   6      493.62      469.97     25.49 o 
   4   7   6     4362.62     4241.34    114.19 o 
   5   7   6      364.33      352.54     18.27 o 
   6   7   6     3416.27     3308.05     79.98 o 
   7   7   6      404.52      453.00     21.27 o 
   8   7   6     1744.77     1718.93     88.35 o 
   9   7   6      108.71      131.84     21.04 o 
  10   7   6      633.20      584.82     41.25 o 
  11   7   6       87.14      112.24     26.71 o 
  12   7   6       53.92       54.42     19.01 o 
  13   7   6       37.31       69.74     34.32 o 
  14   7   6     1335.88     1390.91     67.13 o 
  15   7   6      266.71      315.09     50.73 o 
 -13   8   6      440.80      542.08    119.57 o 
 -12   8   6      240.47      249.39     27.97 o 
 -11   8   6        6.24       23.59     14.34 o 
 -10   8   6      697.21      685.05     33.34 o 
  -9   8   6       62.49       82.90     19.25 o 
  -8   8   6     1685.08     1467.27     51.14 o 
  -7   8   6       49.11       55.52     16.19 o 
  -6   8   6      310.37      301.83     21.10 o 
  -5   8   6      108.39      111.07     15.37 o 
  -4   8   6     2510.09     2634.06     81.64 o 
  -3   8   6       71.16       82.24     12.58 o 
  -2   8   6     4790.36     4834.99    113.31 o 
  -1   8   6      162.46      161.09     14.81 o 
   0   8   6       10.16        4.31      6.88 o 
   1   8   6       92.02      103.39     18.88 o 
   2   8   6     1169.21     1178.81     37.51 o 
   3   8   6      123.46      144.69     13.76 o 
   4   8   6     2528.43     2555.23     65.39 o 
   5   8   6       21.63       34.55      9.61 o 
   6   8   6      144.35      141.48     19.33 o 
   7   8   6      501.47      530.07     32.01 o 
   8   8   6     1405.27     1250.29     53.19 o 
   9   8   6       40.41       63.15     18.30 o 
  10   8   6       26.34       37.73     15.07 o 
  11   8   6       44.18       41.34     16.71 o 
  12   8   6       15.40       23.08     16.45 o 
  13   8   6      261.37      322.41     50.33 o 
  14   8   6      853.58      865.64     52.69 o 
 -12   9   6     2278.22     2404.14    169.42 o 
 -11   9   6       21.68       29.86     15.71 o 
 -10   9   6        4.15       23.06     10.58 o 
  -9   9   6      377.94      382.68     24.17 o 
  -8   9   6     4030.95     3848.68    109.12 o 
  -7   9   6       29.92       39.08     14.83 o 
  -6   9   6      193.08      254.84     20.17 o 
  -5   9   6       37.97       45.01     11.03 o 
  -4   9   6     1828.48     1532.90    134.49 o 
  -3   9   6      179.13      178.24     15.61 o 
  -2   9   6     3555.10     2892.13     75.50 o 
  -1   9   6       76.08       70.91     12.30 o 
   0   9   6      420.21      343.97     19.65 o 
   1   9   6        0.20       -3.27      6.54 o 
   2   9   6     6256.01     5951.57    134.85 o 
   3   9   6      143.33      147.05     15.01 o 
   4   9   6     2950.20     3147.89     78.76 o 
   5   9   6       18.93       23.91      9.26 o 
   6   9   6      270.25      226.85     17.25 o 
   7   9   6       11.52       10.78     11.96 o 
   8   9   6     2413.67     2604.85     89.58 o 
   9   9   6       30.45       47.73     15.22 o 
  10   9   6     1144.89     1083.61     53.14 o 
  11   9   6      394.11      440.20     45.35 o 
  12   9   6      873.64      965.63     53.17 o 
  13   9   6       10.62       14.75     18.59 o 
  14   9   6      683.48      848.31     52.58 o 
 -12  10   6       32.27       68.64     34.58 o 
 -11  10   6       91.32      129.07     40.84 o 
 -10  10   6      533.78      505.13     29.41 o 
  -9  10   6       21.03       27.64     10.78 o 
  -8  10   6      367.18      350.91     27.80 o 
  -7  10   6       20.54       39.83     15.04 o 
  -6  10   6        7.09        8.06      9.42 o 
  -5  10   6      360.45      335.42     22.59 o 
  -4  10   6     1304.59     1133.14     41.53 o 
  -3  10   6      253.31      231.81     18.63 o 
  -2  10   6        0.57       11.39      8.16 o 
  -1  10   6      372.71      326.95     20.48 o 
   0  10   6     1229.50     1214.16     40.86 o 
   1  10   6      319.83      346.03     20.73 o 
   2  10   6        1.13        6.64      8.73 o 
   3  10   6      386.51      383.91     26.20 o 
   4  10   6       11.05       22.07      9.64 o 
   5  10   6        4.11       -1.28      8.48 o 
   6  10   6       14.84       34.35     10.69 o 
   7  10   6      241.22      265.29     63.45 o 
   8  10   6     1480.46     1592.18     67.82 o 
   9  10   6       69.99       99.48     21.15 o 
  10  10   6     1043.10     1100.02     53.80 o 
  11  10   6        0.25        9.99     37.81 o 
  12  10   6        0.60       15.97     18.10 o 
  13  10   6      447.73      569.77     61.09 o 
 -11  11   6       33.71       57.32     35.12 o 
 -10  11   6       12.98       21.70     13.19 o 
  -9  11   6        1.12       -4.41      8.83 o 
  -8  11   6       76.12       78.55     15.95 o 
  -7  11   6      226.87      231.12     21.14 o 
  -6  11   6      567.11      411.24     25.85 o 
  -5  11   6        0.25        5.28      8.70 o 
  -4  11   6     4118.81     4185.81    106.65 o 
  -3  11   6       58.24       40.10     11.86 o 
  -2  11   6     5385.61     5003.19    120.71 o 
  -1  11   6       66.07       51.96     12.04 o 
   0  11   6      589.89      665.52     41.82 o 
   1  11   6      388.20      369.41     29.72 o 
   2  11   6     5324.09     5388.70    126.76 o 
   3  11   6      554.16      505.05     25.68 o 
   4  11   6       83.11       78.89     13.01 o 
   5  11   6       22.45       34.01     10.54 o 
   6  11   6       97.68       92.55     14.37 o 
   7  11   6      668.27      729.60     41.18 o 
   8  11   6       18.42       57.26     22.20 o 
   9  11   6      187.64      203.98     36.54 o 
  10  11   6     1043.59     1092.03     78.99 o 
  11  11   6      833.11      935.26     73.61 o 
  12  11   6     3667.29     3852.73    189.88 o 
  13  11   6       43.24       91.91     33.37 o 
 -10  12   6      274.06      241.81     24.20 o 
  -9  12   6      117.51      101.40     16.53 o 
  -8  12   6      501.94      538.03     37.97 o 
  -7  12   6      526.67      470.54     47.12 o 
  -6  12   6       86.26      119.63     19.44 o 
  -5  12   6      594.40      534.10     29.39 o 
  -4  12   6      481.32      575.79     30.01 o 
  -3  12   6      134.58      150.31     18.92 o 
  -2  12   6        0.28        3.05     13.24 o 
  -1  12   6      273.27      257.89     20.83 o 
   0  12   6      573.02      527.95     27.04 o 
   1  12   6        4.82       12.38     18.71 o 
   2  12   6     4369.25     4212.27    105.33 o 
   3  12   6      324.68      329.80     22.01 o 
   4  12   6     1584.79     1572.88     50.69 o 
   5  12   6       36.76       55.72     11.91 o 
   6  12   6     1280.79     1311.77     44.68 o 
   7  12   6       34.20       53.56     24.63 o 
   8  12   6       57.40       86.80     29.87 o 
   9  12   6      355.40      302.11     43.33 o 
  10  12   6     3458.13     3934.02    190.69 o 
  11  12   6       27.73       58.27     26.64 o 
  12  12   6      642.35      811.46     71.32 o 
  -9  13   6        4.79       16.71     11.66 o 
  -8  13   6      383.17      391.49     33.86 o 
  -7  13   6       42.86       36.00     12.99 o 
  -6  13   6      321.46      225.97     21.97 o 
  -5  13   6        4.74       15.19     10.95 o 
  -4  13   6     1572.90     1231.74     47.98 o 
  -3  13   6      145.71      125.94     18.29 o 
  -2  13   6      969.85      997.36     40.32 o 
  -1  13   6      193.49      195.62     19.31 o 
   0  13   6     1505.57     1369.70     47.98 o 
   1  13   6      300.95      267.22     20.67 o 
   2  13   6       54.07       40.95     12.73 o 
   3  13   6       49.14       38.14     12.86 o 
   4  13   6      185.88      248.16     31.35 o 
   5  13   6      271.90      300.29     36.67 o 
   6  13   6     1536.72     1678.39     67.08 o 
   7  13   6      114.16      134.30     32.70 o 
   8  13   6      128.12       93.80     30.82 o 
   9  13   6       49.41       61.36     31.35 o 
  10  13   6      855.35      815.76     70.38 o 
  11  13   6      248.18      250.57     47.77 o 
  -8  14   6        0.65        9.75     13.59 o 
  -7  14   6      129.06      161.14     21.72 o 
  -6  14   6      498.99      501.13     31.02 o 
  -5  14   6      152.84      138.47     19.11 o 
  -4  14   6      751.11      677.30     34.62 o 
  -3  14   6        0.48       10.51     10.73 o 
  -2  14   6      642.68      470.33     27.87 o 
  -1  14   6      370.81      349.32     25.69 o 
   0  14   6      305.02      286.88     27.56 o 
   1  14   6      355.57      330.30     29.32 o 
   2  14   6     2444.86     2340.99     87.09 o 
   3  14   6       25.25       38.73     14.51 o 
   4  14   6      837.98      804.03     56.05 o 
   5  14   6      325.09      345.09     30.44 o 
   6  14   6      344.66      461.33     33.66 o 
   7  14   6        0.03       -3.63     21.26 o 
   8  14   6       21.93       37.01     25.57 o 
   9  14   6        0.05        7.40     25.97 o 
  10  14   6      390.76      449.46     56.52 o 
  -7  15   6       67.72       71.32     20.48 o 
  -6  15   6      335.40      337.68     50.80 o 
  -5  15   6       67.34       83.01     17.92 o 
  -4  15   6       33.71       48.95     22.20 o 
  -3  15   6        4.44       15.31     13.51 o 
  -2  15   6      280.72      345.77     30.64 o 
  -1  15   6       24.54       -1.37     12.65 o 
   0  15   6     2838.19     2791.77    101.60 o 
   1  15   6      199.03      216.64     30.08 o 
   2  15   6       80.48      135.02     23.53 o 
   3  15   6      123.75      180.17     26.78 o 
   4  15   6       49.80       58.60     31.02 o 
   5  15   6      210.80      315.36     30.28 o 
   6  15   6      231.25      345.58     50.73 o 
   7  15   6      341.48      373.30     51.00 o 
   8  15   6      643.61      665.99     65.27 o 
   9  15   6       38.69       62.17     32.43 o 
  -6  16   6        6.64       51.68     17.88 o 
  -5  16   6       31.13       47.23     18.40 o 
  -4  16   6     1221.65     1218.48     61.85 o 
  -3  16   6        0.99       13.00     13.83 o 
  -2  16   6      180.72      209.45     29.20 o 
  -1  16   6      179.17      157.47     26.56 o 
   0  16   6      211.16      199.90     30.88 o 
   1  16   6      169.08      150.91     30.48 o 
   2  16   6       94.68      132.95     24.54 o 
   3  16   6       77.83       83.80     25.84 o 
   4  16   6      417.07      529.21     58.94 o 
   5  16   6      108.49      196.76     29.15 o 
   6  16   6       46.08       59.48     32.57 o 
   7  16   6      118.91      110.21     35.66 o 
   8  16   6      371.29      432.64     57.33 o 
  -4  17   6      518.42      509.50     40.28 o 
  -3  17   6       12.85       21.37     25.10 o 
  -2  17   6      637.48      697.76    101.87 o 
  -1  17   6      151.67      178.37     27.78 o 
   0  17   6      531.36      583.88     47.91 o 
   1  17   6       33.16       25.56     18.03 o 
   2  17   6      972.55      962.90    159.60 o 
   3  17   6        1.61        0.33     19.51 o 
   4  17   6     1326.67     1390.73     67.62 o 
   5  17   6        9.30       19.32     16.93 o 
   6  17   6      699.85      721.83     76.84 o 
   1  18   6       39.29       71.24     21.95 o 
  -2 -17   7      521.30      450.41     31.80 o 
  -1 -17   7      555.69      501.59     33.68 o 
   0 -17   7        1.78        3.65     17.08 o 
   1 -17   7        3.27       15.77     16.91 o 
   2 -17   7      198.38      189.13     33.03 o 
  -5 -16   7       74.09      101.70     24.96 o 
  -4 -16   7     1086.86     1042.03     58.64 o 
  -3 -16   7      475.19      536.90     41.54 o 
  -2 -16   7       34.88       37.41     14.88 o 
  -1 -16   7        8.44       28.35     14.87 o 
   0 -16   7        1.48       12.29     13.08 o 
   1 -16   7      587.10      578.24     35.03 o 
   2 -16   7       74.25       82.94     21.51 o 
   3 -16   7      458.20      417.83     66.48 o 
   4 -16   7      216.26      221.82     32.11 o 
   5 -16   7      516.25      560.50     43.37 o 
  -7 -15   7      325.89      325.66     51.00 o 
  -6 -15   7      101.32       93.43     21.88 o 
  -5 -15   7      255.31      315.65     37.34 o 
  -4 -15   7        0.83       18.54     15.92 o 
  -3 -15   7      305.18      310.94     34.05 o 
  -2 -15   7       67.72       82.02     17.01 o 
  -1 -15   7      121.70      167.20     23.52 o 
   0 -15   7      128.53      143.76     21.37 o 
   1 -15   7       14.42       33.91     13.64 o 
   2 -15   7      271.69      313.47     31.13 o 
   3 -15   7     2816.42     2913.74    116.67 o 
   4 -15   7      122.38      152.87     26.48 o 
   5 -15   7     2722.65     2661.66    103.06 o 
   6 -15   7       25.42       26.49     16.57 o 
   7 -15   7     1070.49     1064.96     58.74 o 
  -8 -14   7      281.50      290.67     53.16 o 
  -7 -14   7      217.66      194.86     28.95 o 
  -6 -14   7      289.13      249.99     29.23 o 
  -5 -14   7     1903.97     1822.11    108.26 o 
  -4 -14   7      343.20      376.19     35.73 o 
  -3 -14   7      161.96      212.70     43.40 o 
  -2 -14   7        1.92        7.26     16.96 o 
  -1 -14   7      333.68      303.51     24.74 o 
   0 -14   7        9.46       21.79     17.22 o 
   1 -14   7        0.19       18.90     14.45 o 
   2 -14   7      105.66      155.78     20.81 o 
   3 -14   7        9.84        6.35     11.27 o 
   4 -14   7      424.89      510.54     58.00 o 
   5 -14   7      271.22      269.33     30.18 o 
   6 -14   7       91.83      117.42     24.30 o 
   7 -14   7     1267.33     1221.19     62.40 o 
   8 -14   7        5.18       26.83     15.78 o 
  -9 -13   7     1245.92     1490.90    103.89 o 
  -8 -13   7       82.69       66.21     31.49 o 
  -7 -13   7       60.90       87.11     20.14 o 
  -6 -13   7        3.19       -0.69     12.84 o 
  -5 -13   7     1834.70     1869.68    152.80 o 
  -4 -13   7       17.68        9.45     26.44 o 
  -3 -13   7       74.88       74.31     19.92 o 
  -2 -13   7      141.53      112.37     22.41 o 
  -1 -13   7      562.21      461.27     28.52 o 
   0 -13   7      113.29      107.56     17.20 o 
   1 -13   7      402.58      407.37     33.47 o 
   2 -13   7       11.19       12.29     10.73 o 
   3 -13   7     4219.33     4227.40    113.40 o 
   4 -13   7       38.07       37.74     14.04 o 
   5 -13   7       15.18       17.12     20.39 o 
   6 -13   7       13.58        8.53     24.22 o 
   7 -13   7     3085.16     3123.27    112.17 o 
   8 -13   7      194.18      249.50     28.55 o 
   9 -13   7      258.07      255.25     30.33 o 
  10 -13   7      425.58      300.49     55.58 o 
 -10 -12   7      146.91      244.51     48.85 o 
  -9 -12   7      503.50      489.16     56.25 o 
  -8 -12   7       39.95       86.80     30.82 o 
  -7 -12   7      107.86      221.16     26.41 o 
  -6 -12   7       41.90       46.67     16.42 o 
  -5 -12   7      330.92      322.90     29.19 o 
  -4 -12   7     1613.62     1609.10    113.64 o 
  -3 -12   7      944.11      832.54     45.31 o 
  -2 -12   7      199.80      207.04     25.03 o 
  -1 -12   7       92.78      105.86     16.85 o 
   0 -12   7       31.88       47.75     13.05 o 
   1 -12   7     1380.44     1326.02     70.09 o 
   2 -12   7      175.36      222.41     24.18 o 
   3 -12   7      129.34      160.98     20.75 o 
   4 -12   7      111.56      129.45     17.38 o 
   5 -12   7      253.40      288.54     39.55 o 
   6 -12   7        1.56        6.15     14.94 o 
   7 -12   7      391.56      407.93     33.62 o 
   8 -12   7      156.62      115.25     26.38 o 
   9 -12   7        0.74       -1.53     12.99 o 
  10 -12   7        4.66       10.77     27.86 o 
  11 -12   7        0.42       26.51     31.09 o 
 -11 -11   7      125.36      129.32     37.95 o 
 -10 -11   7       98.19       69.17     32.97 o 
  -9 -11   7        1.85       -8.41     16.82 o 
  -8 -11   7      154.34      229.04     42.25 o 
  -7 -11   7       19.31       11.68     13.88 o 
  -6 -11   7       55.83       36.39     14.39 o 
  -5 -11   7      766.65      692.28     67.69 o 
  -4 -11   7     1979.15     1720.87    118.89 o 
  -3 -11   7     2925.38     2764.59     94.85 o 
  -2 -11   7      204.25      189.84     26.24 o 
  -1 -11   7     1149.72      964.55     39.62 o 
   0 -11   7      107.31      119.25     17.05 o 
   1 -11   7     4108.68     4097.17    106.32 o 
   2 -11   7       45.80       46.39     13.03 o 
   3 -11   7      304.43      262.97     27.37 o 
   4 -11   7       17.37       33.49     11.98 o 
   5 -11   7      597.06      600.52     56.95 o 
   6 -11   7       20.19       49.20     12.20 o 
   7 -11   7     1733.71     1689.83     70.42 o 
   8 -11   7        0.49       -5.47     10.94 o 
   9 -11   7       33.01       48.54     16.94 o 
  10 -11   7       23.60       39.43     27.86 o 
  11 -11   7      937.33     1063.51     87.47 o 
 -12 -10   7      281.65      307.49     55.17 o 
 -11 -10   7       23.76       35.66     27.72 o 
 -10 -10   7        5.16       17.63     22.61 o 
  -9 -10   7      741.60      764.76     67.02 o 
  -8 -10   7      134.05      125.15     33.51 o 
  -7 -10   7      552.65      476.58     40.51 o 
  -6 -10   7      133.95      127.41     20.66 o 
  -5 -10   7     1926.57     1868.69     71.43 o 
  -4 -10   7      760.62      721.34     70.58 o 
  -3 -10   7      330.81      332.82     27.56 o 
  -2 -10   7        6.31        3.95     11.92 o 
  -1 -10   7     3327.32     3170.75     86.04 o 
   0 -10   7      164.85      157.62     17.56 o 
   1 -10   7      433.43      366.21     23.05 o 
   2 -10   7        1.13       11.06      8.90 o 
   3 -10   7      286.83      240.18     23.56 o 
   4 -10   7       12.51        8.79      9.25 o 
   5 -10   7     3864.28     3865.09    101.30 o 
   6 -10   7       56.84       85.79     17.49 o 
   7 -10   7     1021.38     1013.70     49.87 o 
   8 -10   7      127.97      147.18     23.03 o 
   9 -10   7      306.07      328.33     23.57 o 
  10 -10   7        6.78       23.89     17.49 o 
  11 -10   7      313.40      485.43     53.36 o 
  12 -10   7        2.25       41.10     18.37 o 
 -12  -9   7        6.69       -2.96     21.80 o 
 -11  -9   7        0.73       13.86     22.61 o 
 -10  -9   7      474.74      409.63     50.19 o 
  -9  -9   7       53.30       46.70     25.84 o 
  -8  -9   7      454.17      418.78     47.23 o 
  -7  -9   7       53.06       52.52     16.15 o 
  -6  -9   7       61.13       67.17     16.18 o 
  -5  -9   7     1634.17     1619.79     63.41 o 
  -4  -9   7     1118.00     1107.10     49.14 o 
  -3  -9   7      494.98      518.46     31.92 o 
  -2  -9   7      110.51       82.72     17.02 o 
  -1  -9   7       43.37       52.89     11.86 o 
   0  -9   7        4.30       16.60      9.35 o 
   1  -9   7      193.22      166.52     16.76 o 
   2  -9   7       16.56       20.71      9.28 o 
   3  -9   7      876.35      950.13     37.56 o 
   4  -9   7        9.66       10.06      9.62 o 
   5  -9   7      467.87      472.44     26.37 o 
   6  -9   7        4.34       18.44      9.06 o 
   7  -9   7     7427.53     6974.82    225.15 o 
   8  -9   7        7.90       21.82     11.87 o 
   9  -9   7        1.95       30.63     11.56 o 
  10  -9   7       59.41       92.29     20.34 o 
  11  -9   7     1473.03     1440.01    188.13 o 
  12  -9   7        8.50       21.40     20.25 o 
  13  -9   7       93.97      119.39     25.61 o 
 -13  -8   7      197.26      257.16     51.41 o 
 -12  -8   7       63.93      111.56     34.58 o 
 -11  -8   7      172.49      258.37     47.77 o 
 -10  -8   7      135.90       99.18     32.57 o 
  -9  -8   7     2774.85     2491.29    131.47 o 
  -8  -8   7     1566.44     1569.92     62.45 o 
  -7  -8   7     3096.75     3045.60    188.33 o 
  -6  -8   7      313.71      263.01     27.38 o 
  -5  -8   7     4100.07     3759.11    179.11 o 
  -4  -8   7       34.59       41.93     13.60 o 
  -3  -8   7     2076.16     2084.43     72.51 o 
  -2  -8   7      166.49      199.91     34.11 o 
  -1  -8   7     4081.18     4250.25    125.58 o 
   0  -8   7        3.15       10.16      8.00 o 
   1  -8   7     1289.01     1129.83     39.79 o 
   2  -8   7       22.96       28.56     10.08 o 
   3  -8   7        7.05       13.61      6.92 o 
   4  -8   7      222.36      220.92     15.27 o 
   5  -8   7    14419.03    16327.81    341.49 o 
   6  -8   7       77.02       83.91     13.35 o 
   7  -8   7     2778.87     2658.28    101.88 o 
   8  -8   7      187.65      215.92     19.34 o 
   9  -8   7       98.50      132.94     26.65 o 
  10  -8   7       24.75       57.93     16.95 o 
  11  -8   7      742.00      704.24     43.59 o 
  12  -8   7       62.00       63.73     30.48 o 
  13  -8   7        5.14       35.79     17.51 o 
 -13  -7   7        6.17       12.78     22.74 o 
 -12  -7   7      239.76      308.30     45.22 o 
 -11  -7   7      124.98      122.05     34.32 o 
 -10  -7   7      388.11      449.06     49.12 o 
  -9  -7   7      966.35      877.53     67.82 o 
  -8  -7   7       17.08       22.56     13.75 o 
  -7  -7   7       36.30       68.04     16.03 o 
  -6  -7   7     1273.42     1184.32     50.20 o 
  -5  -7   7      141.42      179.57     19.94 o 
  -4  -7   7     1591.67     1549.78     57.94 o 
  -3  -7   7    12952.70    14334.25    368.17 o 
  -2  -7   7       33.73       49.91     20.32 o 
  -1  -7   7       13.64       55.52     11.03 o 
   0  -7   7        9.16        3.08      7.59 o 
   1  -7   7     1482.45     1548.98     38.68 o 
   2  -7   7        0.06        9.76      6.08 o 
   3  -7   7     6391.43     6900.17    134.05 o 
   4  -7   7      112.96      115.16     11.85 o 
   5  -7   7     3193.73     3192.17     70.87 o 
   6  -7   7        3.81        2.61      7.98 o 
   7  -7   7      867.21      985.66     37.28 o 
   8  -7   7      116.33      124.54     15.66 o 
   9  -7   7      241.11      241.05     19.34 o 
  10  -7   7       31.88       46.75     16.00 o 
  11  -7   7       74.04      149.54     24.83 o 
  12  -7   7        1.77        9.93     25.64 o 
  13  -7   7      318.33      311.16     38.22 o 
  14  -7   7       23.92       48.96     29.20 o 
 -13  -6   7       55.34       41.04     26.24 o 
 -12  -6   7      437.37      372.09     47.77 o 
 -11  -6   7     4188.54     4229.26    199.57 o 
 -10  -6   7      323.34      289.73     40.64 o 
  -9  -6   7     1701.55     1723.71     99.85 o 
  -8  -6   7      749.62      723.38     69.57 o 
  -7  -6   7     6241.43     6458.93    180.30 o 
  -6  -6   7      180.20      201.12     19.78 o 
  -5  -6   7     1218.50     1143.51     46.86 o 
  -4  -6   7      301.63      310.80     22.55 o 
  -3  -6   7      661.29      704.73     25.07 o 
  -2  -6   7      790.64      811.84     27.09 o 
  -1  -6   7     3122.26     3130.17     66.04 o 
   0  -6   7      550.19      523.81     20.39 o 
   1  -6   7      656.01      639.52     21.20 o 
   2  -6   7        0.15       -2.42      4.84 o 
   3  -6   7      206.62      178.84     15.77 o 
   4  -6   7       18.25       13.40      6.92 o 
   5  -6   7    12330.80    14238.86    262.40 o 
   6  -6   7       22.70       20.65      8.80 o 
   7  -6   7     3267.38     3368.72     85.28 o 
   8  -6   7        0.44        4.10      8.77 o 
   9  -6   7      148.48      214.63     30.99 o 
  10  -6   7        3.85       27.10     14.47 o 
  11  -6   7     1864.87     1716.77     92.31 o 
  12  -6   7        2.93       -0.29     13.72 o 
  13  -6   7        0.69       26.69     22.47 o 
  14  -6   7       25.12       43.97     32.57 o 
 -14  -5   7      120.40       90.70     32.16 o 
 -13  -5   7      644.91      630.59     61.09 o 
 -12  -5   7      741.15      609.87     58.13 o 
 -11  -5   7       44.83       62.04     25.43 o 
 -10  -5   7      402.06      326.74     40.91 o 
  -9  -5   7      881.31      872.19     42.17 o 
  -8  -5   7      609.79      602.27     33.57 o 
  -7  -5   7     1683.44     1587.92     77.20 o 
  -6  -5   7       19.65       23.53      7.46 o 
  -5  -5   7     5289.71     5516.48    124.45 o 
  -4  -5   7        0.85        6.32      7.84 o 
  -3  -5   7       24.93       30.00      7.16 o 
  -2  -5   7      594.96      621.58     24.07 o 
  -1  -5   7     2394.55     2377.05     52.29 o 
   0  -5   7      768.27      783.39     23.31 o 
   1  -5   7     1783.36     1804.02     67.38 o 
   2  -5   7       31.37       25.97      6.33 o 
   3  -5   7      772.47      755.64     23.91 o 
   4  -5   7       54.18       59.77      8.79 o 
   5  -5   7      112.66      131.23     16.85 o 
   6  -5   7       94.67       95.94     12.33 o 
   7  -5   7     1813.73     1832.72     52.75 o 
   8  -5   7        1.43       -3.36      6.72 o 
   9  -5   7        1.52        7.75      7.85 o 
  10  -5   7       22.95       52.48     16.05 o 
  11  -5   7      713.05      775.61     44.58 o 
  12  -5   7       15.03        9.38     13.52 o 
  13  -5   7     3202.98     2990.78    142.17 o 
  14  -5   7      131.41      130.13     26.45 o 
 -14  -4   7      105.75      151.79     42.12 o 
 -13  -4   7     1976.70     1852.49    120.17 o 
 -12  -4   7      326.86      288.54     47.03 o 
 -11  -4   7      202.63      165.90     25.28 o 
 -10  -4   7       28.08       32.64     14.41 o 
  -9  -4   7     6398.78     6512.28    187.97 o 
  -8  -4   7       12.02       -0.30     13.12 o 
  -7  -4   7     1627.34     1503.81     45.16 o 
  -6  -4   7      729.38      716.36     27.90 o 
  -5  -4   7      964.67     1075.91     34.91 o 
  -4  -4   7      372.78      379.23     18.17 o 
  -3  -4   7      489.80      479.08     29.94 o 
  -2  -4   7      369.18      335.52     15.94 o 
  -1  -4   7    20993.38    22985.37    409.20 o 
   0  -4   7        2.68        1.49      4.37 o 
   1  -4   7     2469.74     2942.96     61.57 o 
   2  -4   7        1.06       -1.03      4.82 o 
   3  -4   7    11184.86    12545.12    229.32 o 
   4  -4   7       34.39       19.63     10.49 o 
   5  -4   7      204.52      204.79     14.38 o 
   6  -4   7      114.80      140.18     18.98 o 
   7  -4   7      448.46      502.88     30.58 o 
   8  -4   7        3.03        5.70      7.33 o 
   9  -4   7     2968.75     2866.11    113.85 o 
  10  -4   7        6.05       29.47     13.90 o 
  11  -4   7     2991.08     2827.85    100.48 o 
  12  -4   7      165.28      144.05     24.56 o 
  13  -4   7     1210.09     1312.12     64.13 o 
  14  -4   7      336.63      363.36     61.36 o 
  15  -4   7       47.72       44.61     20.35 o 
 -14  -3   7      546.15      621.48     44.55 o 
 -13  -3   7     1917.55     1944.33     82.48 o 
 -12  -3   7       44.71       59.44     18.84 o 
 -11  -3   7      222.99      298.96     89.35 o 
 -10  -3   7       11.41       30.97     17.02 o 
  -9  -3   7      768.26      783.83     49.39 o 
  -8  -3   7       65.39       75.89     11.82 o 
  -7  -3   7        0.34        3.23     17.97 o 
  -6  -3   7      725.78      787.53     30.13 o 
  -5  -3   7      138.87      128.86     16.27 o 
  -4  -3   7       63.41       94.91     14.88 o 
  -3  -3   7     3398.62     3504.23     81.68 o 
  -2  -3   7      562.93      552.99     24.84 o 
  -1  -3   7      943.74     1125.49     28.62 o 
   0  -3   7      133.51      132.83     10.00 o 
   1  -3   7      154.66      184.40     16.37 o 
   2  -3   7        0.10       -0.19      4.37 o 
   3  -3   7      739.95      845.23     39.98 o 
   4  -3   7      251.70      280.53     15.29 o 
   5  -3   7    11372.37    11804.11    246.33 o 
   6  -3   7        3.99        3.53      6.67 o 
   7  -3   7     2303.74     2310.98     60.87 o 
   8  -3   7       35.32       54.55     10.23 o 
   9  -3   7      141.80      136.89     20.54 o 
  10  -3   7      224.84      205.83     23.67 o 
  11  -3   7     2217.74     2334.19     87.24 o 
  12  -3   7      615.53      588.99     39.51 o 
  13  -3   7      179.12      182.69     29.87 o 
  14  -3   7       10.00       17.82     17.60 o 
  15  -3   7        3.34       -7.95     15.91 o 
 -14  -2   7      127.31      140.95     26.89 o 
 -13  -2   7      619.64      580.64     55.31 o 
 -12  -2   7       84.28       68.74     19.07 o 
 -11  -2   7       79.86       96.47     21.46 o 
 -10  -2   7      199.32      191.32     23.60 o 
  -9  -2   7     1640.37     1603.28     50.47 o 
  -8  -2   7       61.24       97.85     15.86 o 
  -7  -2   7     1822.02     1967.25     56.34 o 
  -6  -2   7      999.29     1049.36     51.09 o 
  -5  -2   7     2827.18     2747.72     69.76 o 
  -4  -2   7      701.12      661.70     25.14 o 
  -3  -2   7    10811.37    12224.62    253.80 o 
  -2  -2   7      175.94      207.68     16.06 o 
  -1  -2   7    11798.08    13786.06    291.50 o 
   0  -2   7        2.72        3.28      4.02 o 
   1  -2   7     1419.18     1474.96     34.09 o 
   2  -2   7       35.20       45.25      5.96 o 
   3  -2   7     3477.86     3877.89     77.66 o 
   4  -2   7      109.40       97.41     12.18 o 
   5  -2   7      352.56      450.67     19.16 o 
   6  -2   7        3.73        3.06      6.14 o 
   7  -2   7     9700.69     9937.06    211.13 o 
   8  -2   7       87.44       77.70     18.61 o 
   9  -2   7      883.39      830.47     72.33 o 
  10  -2   7       43.11       20.85     14.55 o 
  11  -2   7       66.00       50.62     17.40 o 
  12  -2   7        0.21       11.67     13.10 o 
  13  -2   7     1299.55     1042.60     54.99 o 
  14  -2   7       97.49      126.89     24.88 o 
  15  -2   7      138.20      135.35     26.52 o 
 -14  -1   7      273.32      286.37     32.28 o 
 -13  -1   7     1381.50     1335.45     85.05 o 
 -12  -1   7        4.44       -1.68     15.48 o 
 -11  -1   7      990.59     1074.29     54.18 o 
 -10  -1   7      320.77      282.58     26.88 o 
  -9  -1   7     1000.90      993.82     39.15 o 
  -8  -1   7      339.15      312.74     37.54 o 
  -7  -1   7       77.39      104.78     14.03 o 
  -6  -1   7     1079.26     1103.62     37.29 o 
  -5  -1   7     5753.12     5995.98    134.38 o 
  -4  -1   7       33.19       40.62      8.83 o 
  -3  -1   7     6688.13     6867.96    130.75 o 
  -2  -1   7       24.62       18.98      6.06 o 
  -1  -1   7     7347.60     8340.90    154.34 o 
   0  -1   7       75.06       73.21      6.50 o 
   1  -1   7      293.01      321.21     16.35 o 
   2  -1   7      265.99      267.26     15.38 o 
   3  -1   7      179.68       83.70      8.10 o 
   4  -1   7      244.09      281.07     14.13 o 
   5  -1   7     1023.80     1088.05     32.45 o 
   6  -1   7        3.13        4.94      5.97 o 
   7  -1   7    10541.93    10875.47    228.85 o 
   8  -1   7       58.57       60.15      9.76 o 
   9  -1   7     1190.38     1250.79     52.73 o 
  10  -1   7      482.29      500.91     33.11 o 
  11  -1   7      589.09      608.76     66.21 o 
  12  -1   7       22.42       20.30     13.22 o 
  13  -1   7     1024.81      978.77     52.90 o 
  14  -1   7        9.96       40.71     16.17 o 
  15  -1   7      160.33      133.10     31.76 o 
 -14   0   7      187.39      179.99     30.07 o 
 -13   0   7     1185.00     1250.82     64.70 o 
 -12   0   7      452.13      483.36     37.49 o 
 -11   0   7      420.52      392.29     32.79 o 
 -10   0   7      299.56      284.57     26.77 o 
  -9   0   7     2327.93     2437.74     67.71 o 
  -8   0   7      377.48      360.95     20.66 o 
  -7   0   7     3143.41     3186.99     81.22 o 
  -6   0   7       76.28      106.92     13.38 o 
  -5   0   7     1509.09     1499.13     44.43 o 
  -4   0   7      169.38      156.77     13.47 o 
  -3   0   7     2089.07     2161.14     48.56 o 
  -2   0   7      511.71      518.43     17.73 o 
  -1   0   7        4.95        0.12      4.63 o 
   0   0   7      620.64      568.93     16.44 o 
   1   0   7    22390.17    26059.51    568.03 o 
   2   0   7       13.27       13.71      7.85 o 
   3   0   7     2308.06     2519.73     58.72 o 
   4   0   7       23.90       15.23     11.77 o 
   5   0   7      170.52      236.77     13.54 o 
   6   0   7        9.42        8.72      6.36 o 
   7   0   7      201.84      125.15     13.35 o 
   8   0   7       25.20       26.86      8.04 o 
   9   0   7      486.26      479.40     30.22 o 
  10   0   7       40.69       47.37     17.97 o 
  11   0   7     1782.70     1721.21     69.83 o 
  12   0   7      111.28       98.74     22.94 o 
  13   0   7      229.24      234.44     30.66 o 
  14   0   7       51.61       50.94     19.22 o 
  15   0   7      133.52      171.40     28.40 o 
 -14   1   7      251.66      297.95     36.48 o 
 -13   1   7     1262.76     1363.60     68.95 o 
 -12   1   7      344.32      383.09     38.55 o 
 -11   1   7      937.47      956.36     55.51 o 
 -10   1   7        0.54       10.58     11.66 o 
  -9   1   7     1380.76     1320.20     44.40 o 
  -8   1   7       56.30       91.34     13.03 o 
  -7   1   7       10.72       26.47      8.43 o 
  -6   1   7       18.31       10.88      7.11 o 
  -5   1   7      299.57      246.95     15.69 o 
  -4   1   7        0.22        0.86      5.19 o 
  -3   1   7     4242.19     4195.55     84.01 o 
  -2   1   7     1238.05     1219.18     30.64 o 
  -1   1   7      898.02      854.23     23.31 o 
   0   1   7      243.19      234.52     11.23 o 
   1   1   7     7152.65     7922.21    170.56 o 
   2   1   7      760.62      813.06     33.18 o 
   3   1   7     1649.47     1526.80     38.68 o 
   4   1   7       99.97       88.44     13.00 o 
   5   1   7      500.99      323.58     18.57 o 
   6   1   7      541.20      502.45     20.24 o 
   7   1   7      932.16      755.64     26.34 o 
   8   1   7        1.51       10.02     10.17 o 
   9   1   7      966.97      876.59     42.71 o 
  10   1   7       16.55       34.06     14.66 o 
  11   1   7      160.80      125.20     21.81 o 
  12   1   7      685.84      588.60     38.63 o 
  13   1   7     1558.59     1337.13     63.73 o 
  14   1   7        8.28       26.91     16.21 o 
  15   1   7        3.10       -0.26     15.48 o 
 -14   2   7      378.72      411.80     38.16 o 
 -13   2   7      315.58      385.17     36.82 o 
 -12   2   7      264.12      271.10     40.30 o 
 -11   2   7      129.10       79.94     20.65 o 
 -10   2   7      240.01      249.37     31.83 o 
  -9   2   7      457.75      446.44     43.80 o 
  -8   2   7        2.41        6.37      7.85 o 
  -7   2   7      169.31      179.10     17.99 o 
  -6   2   7      114.09      141.86     18.09 o 
  -5   2   7      479.51      530.41     19.29 o 
  -4   2   7      811.77      847.88     25.15 o 
  -3   2   7     3550.76     3328.91     68.72 o 
  -2   2   7       16.98       25.68      5.62 o 
  -1   2   7      341.07      348.43     13.61 o 
   0   2   7      136.33      156.56     11.48 o 
   1   2   7       64.83      119.71     12.74 o 
   2   2   7       12.74       14.48      4.49 o 
   3   2   7      396.10      319.42     13.43 o 
   4   2   7       43.22       47.46      6.66 o 
   5   2   7     2941.22     2873.33     94.11 o 
   6   2   7      265.55      204.46     33.37 o 
   7   2   7     1542.30     1677.45     45.48 o 
   8   2   7      384.26      373.94     26.17 o 
   9   2   7      495.80      480.57     31.35 o 
  10   2   7       17.20        5.10     20.32 o 
  11   2   7      902.39      758.19     42.36 o 
  12   2   7       18.74       -0.42     14.59 o 
  13   2   7     1089.51      932.33     51.36 o 
  14   2   7       28.34       27.06     16.42 o 
  15   2   7      199.07      185.53     29.54 o 
 -14   3   7        1.39       18.62     17.45 o 
 -13   3   7      142.13      179.45     29.94 o 
 -12   3   7      190.53      248.98     42.59 o 
 -11   3   7     1861.90     1804.62    140.49 o 
 -10   3   7      411.13      338.18     23.22 o 
  -9   3   7        0.69       11.77      8.50 o 
  -8   3   7       61.41       78.86     12.78 o 
  -7   3   7       84.98      113.26     14.47 o 
  -6   3   7        0.83        8.41      6.03 o 
  -5   3   7      491.56      476.09     18.09 o 
  -4   3   7      149.50      149.13     10.41 o 
  -3   3   7      164.14      143.18     10.08 o 
  -2   3   7      863.06      843.80     27.62 o 
  -1   3   7      858.13      774.98     25.70 o 
   0   3   7      389.30      330.04     20.35 o 
   1   3   7     3133.92     3073.64     70.85 o 
   2   3   7       23.36       20.56      5.37 o 
   3   3   7      583.21      718.93     31.64 o 
   4   3   7       10.31       15.70      5.46 o 
   5   3   7     2065.58     2492.00     82.45 o 
   6   3   7      564.41      569.72     21.65 o 
   7   3   7     1746.22     2001.43     52.18 o 
   8   3   7        8.58       -7.06     14.13 o 
   9   3   7     3446.35     3538.96    112.62 o 
  10   3   7      521.57      504.14     34.11 o 
  11   3   7     2380.99     2260.58     84.38 o 
  12   3   7      236.32      231.16     26.76 o 
  13   3   7     2254.30     2154.61     86.21 o 
  14   3   7      815.69      728.08     57.12 o 
  15   3   7     1049.87     1121.34     61.42 o 
 -14   4   7        1.01       38.37     19.52 o 
 -13   4   7        0.50       -3.52     28.33 o 
 -12   4   7       98.48       94.71     24.13 o 
 -11   4   7       83.67       52.58     18.70 o 
 -10   4   7        0.24       -3.65      8.37 o 
  -9   4   7     1079.69     1073.28     40.35 o 
  -8   4   7       88.09       88.29     19.41 o 
  -7   4   7      233.14      229.81     18.80 o 
  -6   4   7        0.36        1.28      7.46 o 
  -5   4   7     2602.47     2184.38     60.74 o 
  -4   4   7      472.54      496.82     18.25 o 
  -3   4   7     2067.95     2111.64     57.80 o 
  -2   4   7        0.97       -0.72      5.09 o 
  -1   4   7     2113.16     1854.96     48.87 o 
   0   4   7      614.01      605.15     23.54 o 
   1   4   7      434.94      566.44     20.84 o 
   2   4   7       51.92       52.26     12.09 o 
   3   4   7     2158.47     2016.29     50.57 o 
   4   4   7       43.79       58.11     12.14 o 
   5   4   7       63.26       95.32      9.74 o 
   6   4   7       31.61       21.95      6.97 o 
   7   4   7     5634.41     6026.39    138.34 o 
   8   4   7      397.67      465.58     65.27 o 
   9   4   7       29.41       43.62     13.39 o 
  10   4   7      125.25      126.77     20.66 o 
  11   4   7     1618.92     1599.89    204.61 o 
  12   4   7      134.45      144.33     23.86 o 
  13   4   7      418.74      385.57     32.61 o 
  14   4   7       25.41        5.94     15.61 o 
  15   4   7       37.65       64.99     20.32 o 
 -14   5   7       14.72       30.53     20.37 o 
 -13   5   7      195.90      182.05     30.72 o 
 -12   5   7       25.64       64.76     19.48 o 
 -11   5   7       41.27       64.05     19.65 o 
 -10   5   7      443.46      366.96     23.87 o 
  -9   5   7       10.64       36.96     16.77 o 
  -8   5   7      225.69      175.90     17.49 o 
  -7   5   7       18.17       25.03      9.80 o 
  -6   5   7        1.87        8.89      7.16 o 
  -5   5   7      266.44      259.13     18.04 o 
  -4   5   7        0.16        1.84      6.66 o 
  -3   5   7     3558.45     3898.45     93.04 o 
  -2   5   7        7.05       10.82      6.31 o 
  -1   5   7       84.86       50.38     11.78 o 
   0   5   7       22.94       25.34      7.06 o 
   1   5   7     4770.66     5227.86    115.76 o 
   2   5   7      214.82      269.23     14.82 o 
   3   5   7     5054.37     5088.38    112.98 o 
   4   5   7       73.60       99.81     10.23 o 
   5   5   7       41.95       66.50      9.42 o 
   6   5   7      186.59      184.40     12.91 o 
   7   5   7     4795.73     5116.39    115.55 o 
   8   5   7      203.61      226.81     21.88 o 
   9   5   7      685.10      802.21     41.26 o 
  10   5   7       75.88      152.07     31.42 o 
  11   5   7        0.82       11.26     13.62 o 
  12   5   7      355.55      406.85     67.82 o 
  13   5   7       28.63       32.74     18.18 o 
  14   5   7      158.25      180.78     28.47 o 
  15   5   7      266.74      361.76     36.06 o 
 -13   6   7        7.84       48.31     33.78 o 
 -12   6   7       41.64       20.69     17.59 o 
 -11   6   7      335.26      365.76     79.73 o 
 -10   6   7        2.54       26.16     10.35 o 
  -9   6   7     8787.27     9105.91    206.77 o 
  -8   6   7        0.04        0.48      8.66 o 
  -7   6   7      940.82      992.92     56.13 o 
  -6   6   7       38.34       35.69     10.79 o 
  -5   6   7     5011.29     4708.86    178.67 o 
  -4   6   7      318.98      310.38     25.87 o 
  -3   6   7     3150.82     3265.40     81.31 o 
  -2   6   7      278.85      288.87     17.38 o 
  -1   6   7     2963.03     3275.74     87.85 o 
   0   6   7       82.38       75.34     10.50 o 
   1   6   7       49.84      110.19     11.44 o 
   2   6   7      902.34      849.26     28.70 o 
   3   6   7      369.49      385.37     18.35 o 
   4   6   7        0.00        6.79      6.02 o 
   5   6   7     5293.31     5437.98    121.57 o 
   6   6   7       11.94       12.24      6.98 o 
   7   6   7      376.19      350.19     39.47 o 
   8   6   7       55.17       56.58     21.40 o 
   9   6   7      225.36      263.67     26.00 o 
  10   6   7       36.15       35.44     15.38 o 
  11   6   7     2936.91     3071.34    113.24 o 
  12   6   7        1.43       -7.17     14.94 o 
  13   6   7      431.65      435.44     75.83 o 
  14   6   7       11.27       24.26     18.14 o 
  15   6   7      153.59      182.62     28.87 o 
 -13   7   7       10.05       38.95     17.69 o 
 -12   7   7        2.34       31.86     16.06 o 
 -11   7   7     1823.68     1912.53     83.80 o 
 -10   7   7      359.97      302.69     21.99 o 
  -9   7   7      450.49      460.18     45.35 o 
  -8   7   7       19.03       16.17     10.82 o 
  -7   7   7      114.72       80.86     14.11 o 
  -6   7   7        1.10        3.83      9.15 o 
  -5   7   7     1174.18     1163.96     41.16 o 
  -4   7   7      231.88      209.01     17.31 o 
  -3   7   7       88.59       84.15     12.41 o 
  -2   7   7      347.99      308.59     36.54 o 
  -1   7   7     2087.36     1991.81     86.23 o 
   0   7   7        4.06       -0.87      6.17 o 
   1   7   7     1393.42     1309.33     39.83 o 
   2   7   7      956.73      934.98     31.88 o 
   3   7   7     1026.42     1007.59     33.41 o 
   4   7   7     1040.54     1059.47     34.48 o 
   5   7   7     1940.32     1925.71     52.56 o 
   6   7   7       68.20       80.84     11.60 o 
   7   7   7     2622.10     2350.11     80.09 o 
   8   7   7      652.68      641.27     35.85 o 
   9   7   7       48.96       52.25     15.35 o 
  10   7   7        3.18        4.81     13.29 o 
  11   7   7      719.19      775.18     44.83 o 
  12   7   7       53.81       88.08     21.42 o 
  13   7   7        2.88        6.83     17.37 o 
  14   7   7      151.11      191.97     30.61 o 
 -12   8   7      237.65      234.80     34.20 o 
 -11   8   7     2677.63     2774.26    217.40 o 
 -10   8   7      494.96      479.35     28.26 o 
  -9   8   7        7.19       -2.86      9.38 o 
  -8   8   7        4.06       -1.28      9.35 o 
  -7   8   7    14201.18    14113.95    305.24 o 
  -6   8   7      296.26      287.49     21.25 o 
  -5   8   7      670.53      638.47     29.44 o 
  -4   8   7        7.03        3.50      7.49 o 
  -3   8   7      343.84      286.95     20.12 o 
  -2   8   7      108.60      101.62     13.73 o 
  -1   8   7       78.07       39.07     10.05 o 
   0   8   7        4.70       -4.93     10.54 o 
   1   8   7      908.17      829.28     32.31 o 
   2   8   7      301.20      294.09     18.39 o 
   3   8   7     5930.25     5887.27    132.86 o 
   4   8   7       72.90      110.09     13.14 o 
   5   8   7     4651.33     4850.55    127.72 o 
   6   8   7      371.74      362.30     20.58 o 
   7   8   7     3031.96     2812.23    174.47 o 
   8   8   7       57.61       79.53     17.75 o 
   9   8   7        0.52        2.87     12.38 o 
  10   8   7      414.19      376.45     30.27 o 
  11   8   7     1250.57     1375.39     62.95 o 
  12   8   7       37.50       47.04     19.66 o 
  13   8   7      378.51      361.01     34.58 o 
  14   8   7        4.79       34.69     20.12 o 
 -12   9   7       78.16       86.86     39.77 o 
 -11   9   7      277.64      328.47     44.54 o 
 -10   9   7       50.89       42.84     13.27 o 
  -9   9   7     1022.32     1025.47     42.92 o 
  -8   9   7       10.45        4.31     13.45 o 
  -7   9   7       13.41       19.39     11.42 o 
  -6   9   7      867.91      889.57     37.52 o 
  -5   9   7      937.25      864.01     36.07 o 
  -4   9   7      168.57      165.33     17.03 o 
  -3   9   7     5908.29     5618.54    132.08 o 
  -2   9   7        8.16       17.64     10.66 o 
  -1   9   7        8.77       10.53      8.78 o 
   0   9   7      129.66      154.57     17.55 o 
   1   9   7       42.92       55.38     11.92 o 
   2   9   7     1333.00     1389.51     43.81 o 
   3   9   7        1.56       15.06      8.92 o 
   4   9   7      886.72      882.70     43.16 o 
   5   9   7      551.83      561.41     25.75 o 
   6   9   7       63.90       98.55     13.90 o 
   7   9   7      364.89      307.26     30.14 o 
   8   9   7      421.96      364.30     28.54 o 
   9   9   7     2734.26     2943.68    100.82 o 
  10   9   7       40.01       65.43     18.32 o 
  11   9   7      107.18      128.38     25.77 o 
  12   9   7       42.29       62.38     21.20 o 
  13   9   7     1903.74     2094.78     87.37 o 
  14   9   7     1089.88     1360.79     68.65 o 
 -11  10   7      390.57      464.41     38.21 o 
 -10  10   7      136.46      133.09     18.70 o 
  -9  10   7      120.18      141.85     19.72 o 
  -8  10   7      118.19      121.02     18.17 o 
  -7  10   7      841.84      900.70     52.98 o 
  -6  10   7       17.84       22.84     10.52 o 
  -5  10   7     2753.70     2474.92     71.79 o 
  -4  10   7       20.39       18.53     10.09 o 
  -3  10   7      282.17      324.28     21.86 o 
  -2  10   7        4.18        8.66      7.96 o 
  -1  10   7     5468.17     4685.77    223.70 o 
   0  10   7        0.03       -3.69      7.39 o 
   1  10   7      996.90      945.44     35.47 o 
   2  10   7        9.53       13.91      8.54 o 
   3  10   7    13185.14    13942.52    294.99 o 
   4  10   7       26.02       19.09     10.35 o 
   5  10   7      493.16      439.77     33.68 o 
   6  10   7      194.09      216.86     18.03 o 
   7  10   7       19.41       49.39     15.36 o 
   8  10   7     1242.40     1298.61     57.85 o 
   9  10   7       12.55       33.42     24.76 o 
  10  10   7       29.83       37.98     18.12 o 
  11  10   7     1989.96     2222.67     86.92 o 
  12  10   7       51.43       61.96     22.16 o 
  13  10   7     1575.10     1834.26     81.64 o 
 -11  11   7        3.09       23.21     17.02 o 
 -10  11   7        5.95       34.84     16.53 o 
  -9  11   7        6.27       72.20     28.87 o 
  -8  11   7      107.89      133.20     19.50 o 
  -7  11   7     1021.12      972.82     42.08 o 
  -6  11   7       11.62        8.48     18.17 o 
  -5  11   7       21.11       10.36     10.09 o 
  -4  11   7        1.98       11.66      9.31 o 
  -3  11   7     6619.41     6574.60    156.87 o 
  -2  11   7        2.97       -4.36      8.73 o 
  -1  11   7       12.06       11.54     10.95 o 
   0  11   7      188.10      175.81     22.25 o 
   1  11   7      178.70      232.14     18.55 o 
   2  11   7     1469.64     1377.81     82.01 o 
   3  11   7     1419.75     1315.74     44.74 o 
   4  11   7     1059.21      949.79     36.32 o 
   5  11   7      108.75      145.76     15.52 o 
   6  11   7        5.32        9.93      8.00 o 
   7  11   7     3334.04     3359.62    110.72 o 
   8  11   7      263.52      279.09     27.45 o 
   9  11   7     3658.28     4015.16    133.83 o 
  10  11   7       64.01      127.80     23.97 o 
  11  11   7      337.48      391.46     50.87 o 
  12  11   7      682.60      841.47     71.59 o 
 -10  12   7        8.60       29.83     12.99 o 
  -9  12   7       11.97       26.25     13.80 o 
  -8  12   7      108.44      142.37     20.49 o 
  -7  12   7        9.34       40.01     20.80 o 
  -6  12   7       39.41       76.24     15.17 o 
  -5  12   7        0.41       16.37     14.67 o 
  -4  12   7       14.33       40.34     13.79 o 
  -3  12   7     1303.97     1241.50     46.05 o 
  -2  12   7       51.85       72.18     14.01 o 
  -1  12   7     2656.38     2801.46     77.86 o 
   0  12   7      328.57      311.95     22.21 o 
   1  12   7     1035.52     1202.72     43.73 o 
   2  12   7     1095.41     1083.32     40.72 o 
   3  12   7      782.58      787.62     34.11 o 
   4  12   7      535.45      564.99     28.33 o 
   5  12   7       34.95       46.49     11.80 o 
   6  12   7       22.02       22.88     17.61 o 
   7  12   7        8.20       67.36     45.75 o 
   8  12   7      223.86      255.68     42.12 o 
   9  12   7        1.58        1.21     23.55 o 
  10  12   7      283.71      300.09     45.89 o 
  11  12   7       64.50       63.11     28.13 o 
  12  12   7       99.69      152.33     38.62 o 
  -9  13   7      398.79      451.86     40.88 o 
  -8  13   7       46.17       55.15     15.41 o 
  -7  13   7      982.17      949.56     52.33 o 
  -6  13   7      102.59      141.13     32.03 o 
  -5  13   7     1100.99     1107.02     45.37 o 
  -4  13   7      101.25       82.35     17.79 o 
  -3  13   7      624.66      550.99     49.88 o 
  -2  13   7      127.88      134.81     17.55 o 
  -1  13   7       11.79        7.19      9.33 o 
   0  13   7        6.20       19.64     10.46 o 
   1  13   7      127.18      125.90     17.24 o 
   2  13   7       44.62       55.43     14.78 o 
   3  13   7     1284.10     1242.12     45.18 o 
   4  13   7        9.94       13.09     10.48 o 
   5  13   7      258.31      253.61     24.93 o 
   6  13   7       23.00       40.36     14.30 o 
   7  13   7     1448.13     1631.93    101.47 o 
   8  13   7       24.07        8.75     24.36 o 
   9  13   7        0.20       33.51     25.03 o 
  10  13   7      123.72      159.87     39.97 o 
  11  13   7      380.73      487.82     57.19 o 
  -8  14   7        1.77       -4.91     18.91 o 
  -7  14   7      697.91      643.76     35.86 o 
  -6  14   7       18.43       35.76     13.09 o 
  -5  14   7       90.43       57.69     15.57 o 
  -4  14   7       48.79       49.20     18.31 o 
  -3  14   7       97.68       97.10     16.66 o 
  -2  14   7        0.29       30.30     12.29 o 
  -1  14   7      141.55      140.61     22.01 o 
   0  14   7      330.98      364.98     24.76 o 
   1  14   7        5.25        2.26      9.64 o 
   2  14   7      178.91      180.00     23.40 o 
   3  14   7      381.55      411.87     37.48 o 
   4  14   7      160.32      176.76     22.69 o 
   5  14   7      339.69      337.60     44.95 o 
   6  14   7      131.70      183.42     39.97 o 
   7  14   7        5.09      -11.57     23.15 o 
   8  14   7      218.51      251.51     42.25 o 
   9  14   7       46.46       75.76     33.24 o 
  10  14   7       48.51       52.48     27.59 o 
  -7  15   7       13.59        9.75     12.75 o 
  -6  15   7       13.02       23.38     12.38 o 
  -5  15   7      653.62      645.51     35.42 o 
  -4  15   7       54.60       57.54     14.73 o 
  -3  15   7       81.45       96.16     16.73 o 
  -2  15   7       18.89       56.27     20.32 o 
  -1  15   7      134.26      157.31     24.51 o 
   0  15   7        2.39        2.79     20.93 o 
   1  15   7      788.75      792.59     45.80 o 
   2  15   7       73.94       82.10     18.98 o 
   3  15   7       57.37       60.10     17.97 o 
   4  15   7       29.19       58.01     18.06 o 
   5  15   7      949.98     1069.06     55.11 o 
   6  15   7       17.24        5.79     25.70 o 
   7  15   7      187.71      150.05     38.35 o 
   8  15   7       18.18       33.10     29.07 o 
   9  15   7      302.65      380.03     53.16 o 
  -5  16   7      407.20      562.19     71.32 o 
  -4  16   7       12.48       56.01     18.35 o 
  -3  16   7      573.67      486.55     37.81 o 
  -2  16   7       73.32      135.84     24.01 o 
  -1  16   7     1958.66     1871.31     79.61 o 
   0  16   7      245.24      258.36     46.76 o 
   1  16   7      314.94      334.43     37.41 o 
   2  16   7       34.53       71.39     19.33 o 
   3  16   7       98.09      153.00     39.09 o 
   4  16   7      217.40      257.83     29.67 o 
   5  16   7      538.20      584.66     41.13 o 
   6  16   7      262.94      329.70     51.00 o 
   7  16   7      546.33      644.59     69.17 o 
  -3  17   7      584.50      505.70     39.92 o 
  -2  17   7        9.59      -10.86     39.16 o 
  -1  17   7      218.73      316.36     55.85 o 
   0  17   7       40.39       59.73     26.91 o 
   1  17   7     1006.53     1052.94     73.48 o 
   2  17   7      187.24      256.80     33.70 o 
   3  17   7      199.66      246.84     30.80 o 
   4  17   7        9.28       11.35     15.48 o 
   5  17   7      110.42      137.54     26.32 o 
  -4 -16   8       45.40       60.05     30.61 o 
  -3 -16   8       18.48       57.14     15.93 o 
  -2 -16   8      515.85      550.07     34.51 o 
  -1 -16   8       74.30      112.05     22.10 o 
   0 -16   8        0.03        7.92     12.11 o 
   1 -16   8       52.05       33.79     14.18 o 
   2 -16   8      107.41       93.26     33.84 o 
   3 -16   8      139.53      169.01     45.28 o 
   4 -16   8       13.86       -3.17     12.30 o 
  -6 -15   8        1.29       -7.14     14.29 o 
  -5 -15   8      221.74      203.89     29.87 o 
  -4 -15   8     1376.93     1137.48     59.81 o 
  -3 -15   8      114.25      195.30     30.27 o 
  -2 -15   8      261.37      261.10     24.09 o 
  -1 -15   8      111.02      142.29     20.53 o 
   0 -15   8       83.16      147.85     31.92 o 
   1 -15   8        0.82        0.43     11.33 o 
   2 -15   8     2049.74     1839.47     88.84 o 
   3 -15   8        0.21       18.22     14.06 o 
   4 -15   8      248.95      284.72     32.40 o 
   5 -15   8      340.23      283.27     35.80 o 
   6 -15   8       78.69      103.02     23.50 o 
  -8 -14   8     1631.40     1650.50    111.56 o 
  -7 -14   8       55.71       35.73     18.64 o 
  -6 -14   8     1015.27      954.03     53.08 o 
  -5 -14   8       57.94       79.96     20.29 o 
  -4 -14   8      211.73      196.31     28.93 o 
  -3 -14   8      209.29      259.44     28.78 o 
  -2 -14   8     1014.30      935.76     42.81 o 
  -1 -14   8       30.08       36.07     14.68 o 
   0 -14   8      230.14      225.44     23.26 o 
   1 -14   8      101.91      113.31     18.12 o 
   2 -14   8     1609.61     1570.51     57.88 o 
   3 -14   8       49.74       70.16     22.51 o 
   4 -14   8     6097.80     6829.11    169.88 o 
   5 -14   8        2.23       15.56     14.70 o 
   6 -14   8      561.88      543.85     41.52 o 
   7 -14   8      105.55      122.06     49.25 o 
   8 -14   8     1098.90     1062.58     68.77 o 
  -9 -13   8      188.05      267.39     51.67 o 
  -8 -13   8      415.54      412.46     55.31 o 
  -7 -13   8      957.71     1019.63     54.68 o 
  -6 -13   8        1.70       17.96     15.31 o 
  -5 -13   8     1219.83     1188.63     58.22 o 
  -4 -13   8      223.82      245.71     27.23 o 
  -3 -13   8        0.91       12.28     15.27 o 
  -2 -13   8        6.10       22.49     12.68 o 
  -1 -13   8      106.24       90.53     17.00 o 
   0 -13   8      331.51      342.58     25.21 o 
   1 -13   8        1.33        2.74     11.41 o 
   2 -13   8      217.06      261.16     23.91 o 
   3 -13   8      211.64      240.92     30.01 o 
   4 -13   8     1056.83     1104.81     48.88 o 
   5 -13   8       17.11       33.41     11.99 o 
   6 -13   8      449.13      385.89     33.73 o 
   7 -13   8      318.89      305.83     31.49 o 
   8 -13   8      738.07      702.97     45.37 o 
   9 -13   8       36.71       43.09     33.64 o 
 -10 -12   8      258.25      270.08     50.87 o 
  -9 -12   8      114.76      157.85     41.85 o 
  -8 -12   8      527.60      549.85     60.96 o 
  -7 -12   8       22.84       62.22     18.00 o 
  -6 -12   8      327.98      284.12     28.56 o 
  -5 -12   8       11.81       16.18     13.79 o 
  -4 -12   8      406.33      382.89     32.70 o 
  -3 -12   8      171.39      151.20     23.63 o 
  -2 -12   8     1991.61     1692.70     58.24 o 
  -1 -12   8      213.47      188.62     20.51 o 
   0 -12   8        1.94       -4.57      9.14 o 
   1 -12   8        8.46       20.96     10.60 o 
   2 -12   8     1933.42     2046.15     66.64 o 
   3 -12   8      128.07      161.58     20.18 o 
   4 -12   8        5.06       16.05     10.76 o 
   5 -12   8      113.18       98.16     17.02 o 
   6 -12   8     1572.95     1541.41     69.79 o 
   7 -12   8       21.17       19.96     15.29 o 
   8 -12   8       22.77       15.88     20.99 o 
   9 -12   8       11.98       11.11     21.13 o 
  10 -12   8       85.12      119.90     41.04 o 
 -11 -11   8      102.06      108.87     37.81 o 
 -10 -11   8      308.73      269.68     50.60 o 
  -9 -11   8        7.17       -2.15     23.42 o 
  -8 -11   8      924.47      902.02     72.67 o 
  -7 -11   8       16.36       37.51     13.96 o 
  -6 -11   8     1961.57     1830.34     73.35 o 
  -5 -11   8      736.20      749.27     91.71 o 
  -4 -11   8     6220.66     5903.48    174.54 o 
  -3 -11   8        0.33       15.39     13.24 o 
  -2 -11   8     1209.37     1174.97     45.38 o 
  -1 -11   8       66.32       72.44     14.80 o 
   0 -11   8        5.29        6.96     10.05 o 
   1 -11   8       18.65       28.59     12.03 o 
   2 -11   8      865.62      842.61     37.31 o 
   3 -11   8       36.70       34.72     11.45 o 
   4 -11   8      110.39      159.89     25.47 o 
   5 -11   8        1.29        0.10     12.11 o 
   6 -11   8       53.31      126.12     36.74 o 
   7 -11   8      118.60      138.23     25.77 o 
   8 -11   8      130.69      143.47     24.56 o 
   9 -11   8        2.02        0.86     27.45 o 
  10 -11   8       17.04       67.69     29.61 o 
  11 -11   8       21.61       -9.42     25.16 o 
 -11 -10   8       21.15       29.87     26.78 o 
 -10 -10   8      259.39      290.81     45.62 o 
  -9 -10   8       18.91       19.11     25.43 o 
  -8 -10   8       54.26       50.06     28.13 o 
  -7 -10   8      207.38      235.45     24.83 o 
  -6 -10   8      175.90      202.55     25.17 o 
  -5 -10   8      144.80      122.14     23.68 o 
  -4 -10   8     2951.53     2863.25     97.07 o 
  -3 -10   8      586.62      508.80     33.67 o 
  -2 -10   8     1761.74     1537.94     90.41 o 
  -1 -10   8      188.10      166.89     18.71 o 
   0 -10   8        8.53       12.36      9.89 o 
   1 -10   8      143.35      143.69     25.24 o 
   2 -10   8      587.71      668.43     40.18 o 
   3 -10   8       70.11       77.54     21.04 o 
   4 -10   8      957.56      944.65     39.24 o 
   5 -10   8        5.47        6.67      8.86 o 
   6 -10   8      189.66      180.21     20.35 o 
   7 -10   8       23.46       34.32     14.49 o 
   8 -10   8      660.64      607.69     39.22 o 
   9 -10   8        7.22       33.82     16.75 o 
  10 -10   8      109.38      177.50     42.52 o 
  11 -10   8       62.03       77.24     19.76 o 
  12 -10   8      963.95     1158.65     84.78 o 
 -12  -9   8      150.83      155.16     40.51 o 
 -11  -9   8        5.22       11.17     24.36 o 
 -10  -9   8        0.41       -1.88     21.40 o 
  -9  -9   8       25.89       21.26     23.55 o 
  -8  -9   8     2502.64     2568.53     95.95 o 
  -7  -9   8       12.96       18.97     12.26 o 
  -6  -9   8      574.74      615.34     47.44 o 
  -5  -9   8       82.97      121.90     20.11 o 
  -4  -9   8     7842.28     7891.39    218.67 o 
  -3  -9   8        2.74       -5.32     10.63 o 
  -2  -9   8       21.54       33.54     13.35 o 
  -1  -9   8        0.01        1.76     12.81 o 
   0  -9   8     5420.48     5575.92    134.94 o 
   1  -9   8      158.49      165.83     17.63 o 
   2  -9   8      140.00      154.35     18.43 o 
   3  -9   8      144.41      152.31     19.37 o 
   4  -9   8     1100.08     1092.79     41.73 o 
   5  -9   8        4.16        4.43     13.67 o 
   6  -9   8     4641.58     4807.17    140.40 o 
   7  -9   8      251.95      294.89     21.17 o 
   8  -9   8     5541.26     5774.37    138.78 o 
   9  -9   8        2.24       10.32     13.85 o 
  10  -9   8      155.33      159.35     28.53 o 
  11  -9   8       73.46      101.37     22.70 o 
  12  -9   8     1249.79     1304.52     90.03 o 
 -12  -8   8      140.21      113.98     37.68 o 
 -11  -8   8      267.22      326.20     47.10 o 
 -10  -8   8      890.66      888.97     71.46 o 
  -9  -8   8      297.37      311.13     41.58 o 
  -8  -8   8      135.99      106.25     18.91 o 
  -7  -8   8       13.76       13.99     11.46 o 
  -6  -8   8        0.62        2.19      9.73 o 
  -5  -8   8     1058.60      978.24     45.76 o 
  -4  -8   8      141.25      165.55     20.66 o 
  -3  -8   8        1.33        5.35     12.85 o 
  -2  -8   8     2785.56     2681.31     91.09 o 
  -1  -8   8      173.50      152.12     16.08 o 
   0  -8   8      133.06      114.90     14.72 o 
   1  -8   8       34.09       45.64     11.03 o 
   2  -8   8     3575.97     3667.25     94.23 o 
   3  -8   8      192.83      213.10     18.10 o 
   4  -8   8     1860.43     1862.96     47.99 o 
   5  -8   8       47.92       54.20     10.85 o 
   6  -8   8      333.58      334.55     19.55 o 
   7  -8   8      157.49      188.32     18.89 o 
   8  -8   8       30.91       43.33     11.36 o 
   9  -8   8       68.22       70.76     15.10 o 
  10  -8   8      793.11      854.01     47.84 o 
  11  -8   8       74.94       79.56     20.12 o 
  12  -8   8      309.95      321.08     43.74 o 
  13  -8   8       30.12       59.61     28.39 o 
 -13  -7   8       96.11      176.42     42.25 o 
 -12  -7   8     1481.71     1426.17     98.10 o 
 -11  -7   8      126.57      106.98     32.30 o 
 -10  -7   8      658.29      601.39     58.40 o 
  -9  -7   8        8.00       37.14     24.76 o 
  -8  -7   8     2490.29     2348.65     87.81 o 
  -7  -7   8       85.33      116.93     18.75 o 
  -6  -7   8     9854.13     9762.81    261.75 o 
  -5  -7   8      268.24      262.59     22.78 o 
  -4  -7   8     4315.24     4099.59    310.72 o 
  -3  -7   8      323.94      303.79     29.47 o 
  -2  -7   8      409.84      346.46     21.33 o 
  -1  -7   8       21.69       32.59     10.49 o 
   0  -7   8      106.17      117.64     14.15 o 
   1  -7   8        2.86        4.36      8.80 o 
   2  -7   8     3189.14     3375.98     83.54 o 
   3  -7   8       50.75       53.16     13.13 o 
   4  -7   8     2356.40     2384.74     58.04 o 
   5  -7   8      370.81      387.26     34.50 o 
   6  -7   8     5859.09     6378.53    145.83 o 
   7  -7   8       42.39       39.37     10.67 o 
   8  -7   8       30.71       41.59     10.96 o 
   9  -7   8        0.11        5.46     13.15 o 
  10  -7   8      160.52      189.28     26.02 o 
  11  -7   8       72.52       91.72     51.07 o 
  12  -7   8      956.97      999.38     54.51 o 
  13  -7   8      336.47      281.65     43.47 o 
 -13  -6   8      771.46      670.97     66.48 o 
 -12  -6   8       40.43       48.31     26.91 o 
 -11  -6   8       10.33       51.94     27.18 o 
 -10  -6   8        6.11       43.87     22.34 o 
  -9  -6   8      258.91      235.50     35.80 o 
  -8  -6   8      233.57      229.08     22.61 o 
  -7  -6   8     1525.70     1612.98     62.98 o 
  -6  -6   8     2242.28     2254.93     77.48 o 
  -5  -6   8       61.95       77.86     15.03 o 
  -4  -6   8    13655.24    14671.12    376.59 o 
  -3  -6   8        4.11        9.20     12.31 o 
  -2  -6   8     2857.94     2850.08     62.62 o 
  -1  -6   8      222.86      205.22     14.18 o 
   0  -6   8      234.11      175.03     12.23 o 
   1  -6   8      309.54      309.87     16.59 o 
   2  -6   8      236.35      211.28     13.46 o 
   3  -6   8       30.21       47.03      8.80 o 
   4  -6   8     3294.87     3480.28     75.21 o 
   5  -6   8       86.07      108.39     11.97 o 
   6  -6   8        7.16        2.13      8.23 o 
   7  -6   8      169.82      129.54     15.28 o 
   8  -6   8      648.83      607.69     28.47 o 
   9  -6   8       67.29       77.13     13.51 o 
  10  -6   8     1002.31      972.72     49.34 o 
  11  -6   8      162.28      143.44     23.97 o 
  12  -6   8      654.18      699.27     47.23 o 
  13  -6   8       34.41       60.96     25.70 o 
  14  -6   8      680.07      792.21     71.46 o 
 -13  -5   8      223.35      204.41     44.00 o 
 -12  -5   8       66.43       69.30     28.93 o 
 -11  -5   8      619.97      451.21     50.19 o 
 -10  -5   8     4390.80     4135.33    191.36 o 
  -9  -5   8      285.29      264.70     37.81 o 
  -8  -5   8       38.19       16.16     12.03 o 
  -7  -5   8      373.32      392.27     21.20 o 
  -6  -5   8       91.12      104.67     13.36 o 
  -5  -5   8       74.73       68.97     11.78 o 
  -4  -5   8      490.10      533.65     22.67 o 
  -3  -5   8       39.94       51.58     11.75 o 
  -2  -5   8      733.90      795.05     26.40 o 
  -1  -5   8      397.37      383.81     16.31 o 
   0  -5   8     3914.43     3979.70     81.58 o 
   1  -5   8      391.63      402.50     25.56 o 
   2  -5   8      231.26      244.16     13.85 o 
   3  -5   8       19.76       13.93      6.80 o 
   4  -5   8     7755.72     8433.56    160.54 o 
   5  -5   8       19.44       18.84      8.11 o 
   6  -5   8     1561.24     1638.39     48.58 o 
   7  -5   8      353.07      368.67     21.29 o 
   8  -5   8      628.49      656.64     28.80 o 
   9  -5   8        5.10        1.67     12.92 o 
  10  -5   8      815.48      690.42     40.20 o 
  11  -5   8        0.09       -5.32     10.63 o 
  12  -5   8      132.79      199.23     28.53 o 
  13  -5   8       39.88      103.08     35.12 o 
  14  -5   8       25.37        8.34     21.53 o 
 -13  -4   8      211.83      233.61     47.10 o 
 -12  -4   8     4221.87     4165.48    204.95 o 
 -11  -4   8        8.89       23.15     23.01 o 
 -10  -4   8      788.53      793.56     58.13 o 
  -9  -4   8       20.51       56.12     19.11 o 
  -8  -4   8      415.85      327.33     20.08 o 
  -7  -4   8     1157.17     1215.02     50.02 o 
  -6  -4   8     2154.77     2189.76     60.26 o 
  -5  -4   8       17.52       23.82      8.37 o 
  -4  -4   8     2881.16     3128.04     76.99 o 
  -3  -4   8      425.77      453.60     20.01 o 
  -2  -4   8     1022.31     1039.66     29.06 o 
  -1  -4   8       10.86       11.92      5.43 o 
   0  -4   8     3278.06     3421.93     71.12 o 
   1  -4   8        1.66       -0.71      4.84 o 
   2  -4   8      806.67      975.43     27.55 o 
   3  -4   8       38.51       28.93      7.02 o 
   4  -4   8     1457.62     1424.53     37.01 o 
   5  -4   8       67.92       98.34     14.84 o 
   6  -4   8     3673.02     3825.37     91.66 o 
   7  -4   8        1.87        7.92      8.18 o 
   8  -4   8       96.64      126.79     14.53 o 
   9  -4   8      233.22      223.59     22.93 o 
  10  -4   8     1733.57     1691.40    171.64 o 
  11  -4   8       51.71       64.45     23.15 o 
  12  -4   8      194.38      172.77     26.00 o 
  13  -4   8        0.27       10.63     18.57 o 
  14  -4   8      775.44      764.22     69.30 o 
 -14  -3   8      289.69      327.54     52.62 o 
 -13  -3   8      942.60      996.12     55.63 o 
 -12  -3   8      171.46      205.36     28.81 o 
 -11  -3   8      170.47      165.84     26.05 o 
 -10  -3   8      227.87      192.27     25.26 o 
  -9  -3   8      390.84      370.80     31.57 o 
  -8  -3   8     1401.70     1320.44     44.07 o 
  -7  -3   8       95.45      105.88     14.76 o 
  -6  -3   8       38.78       64.51     18.97 o 
  -5  -3   8       25.79       33.07      9.24 o 
  -4  -3   8     3956.24     4364.66    101.52 o 
  -3  -3   8      147.70      180.30     11.86 o 
  -2  -3   8      122.83      133.11     10.07 o 
  -1  -3   8      533.82      566.73     19.07 o 
   0  -3   8     5146.32     5511.55    108.92 o 
   1  -3   8       35.65       34.32      6.33 o 
   2  -3   8      290.06      253.80     12.58 o 
   3  -3   8       92.22       97.61      9.08 o 
   4  -3   8    16087.50    18994.73    341.74 o 
   5  -3   8      120.90      118.69     11.52 o 
   6  -3   8     4543.34     4766.58    109.31 o 
   7  -3   8      175.49      170.10     15.03 o 
   8  -3   8      478.79      488.94     43.53 o 
   9  -3   8       35.40       50.17     14.51 o 
  10  -3   8     1749.93     1328.20     84.24 o 
  11  -3   8       75.31       68.19     18.26 o 
  12  -3   8      555.34      497.82     83.50 o 
  13  -3   8      184.15      260.80     40.77 o 
  14  -3   8     1939.19     1886.40    117.21 o 
  15  -3   8       10.75       18.44     29.07 o 
 -14  -2   8      554.81      624.96     45.78 o 
 -13  -2   8       40.92       74.15     21.08 o 
 -12  -2   8     1511.65     1438.17     67.52 o 
 -11  -2   8       44.57       64.64     18.22 o 
 -10  -2   8        8.19        7.59     12.84 o 
  -9  -2   8       66.67      105.00     15.40 o 
  -8  -2   8     1391.82     1425.68     71.79 o 
  -7  -2   8       87.40      124.56     22.79 o 
  -6  -2   8     6680.08     7399.85    165.09 o 
  -5  -2   8       32.29       68.44     11.58 o 
  -4  -2   8       42.04       46.26     10.01 o 
  -3  -2   8      315.43      285.50     14.01 o 
  -2  -2   8     8821.38     9143.61    170.86 o 
  -1  -2   8      895.24      903.29     25.05 o 
   0  -2   8     4418.66     4146.09    130.37 o 
   1  -2   8      293.18      325.06     13.18 o 
   2  -2   8     4380.06     4732.27     92.47 o 
   3  -2   8       30.41       39.69      6.07 o 
   4  -2   8      548.13      379.73     17.17 o 
   5  -2   8       72.57       63.84      8.81 o 
   6  -2   8     5661.32     5585.95    124.83 o 
   7  -2   8      116.84      121.98     12.84 o 
   8  -2   8     5228.97     5337.25    122.06 o 
   9  -2   8       23.99       30.05     13.49 o 
  10  -2   8     3280.50     3156.08    105.43 o 
  11  -2   8      348.97      423.10     39.83 o 
  12  -2   8     6213.79     5730.89    176.08 o 
  13  -2   8       89.43      139.95     33.37 o 
  14  -2   8      538.90      600.99     61.90 o 
  15  -2   8      103.80      127.17     37.01 o 
 -14  -1   8      254.54      242.71     35.43 o 
 -13  -1   8       18.67       25.88     25.30 o 
 -12  -1   8      879.39      893.26     51.93 o 
 -11  -1   8      294.00      309.44     30.06 o 
 -10  -1   8        1.26       21.14     12.94 o 
  -9  -1   8       20.64       17.79      8.39 o 
  -8  -1   8     1395.94     1369.75     58.99 o 
  -7  -1   8        6.09       13.44     14.34 o 
  -6  -1   8      589.28      682.86     35.64 o 
  -5  -1   8        9.88       -3.54      7.09 o 
  -4  -1   8     8622.44     8920.52    168.72 o 
  -3  -1   8        2.10        6.39      6.45 o 
  -2  -1   8     1334.48     1377.02     41.67 o 
  -1  -1   8       45.58       61.33      7.13 o 
   0  -1   8     2293.68     2216.12     47.93 o 
   1  -1   8      417.85      415.16     20.11 o 
   2  -1   8    10130.62    10534.59    224.73 o 
   3  -1   8        3.69        0.59      7.95 o 
   4  -1   8      609.52      470.01     18.51 o 
   5  -1   8        0.01       10.88      6.22 o 
   6  -1   8      705.20      631.59     24.31 o 
   7  -1   8        0.06       10.06      7.57 o 
   8  -1   8     1006.14      951.83     38.83 o 
   9  -1   8      191.94      205.06     22.59 o 
  10  -1   8     2894.62     2848.79     97.42 o 
  11  -1   8        8.88       26.50     13.88 o 
  12  -1   8      658.99      532.65     83.70 o 
  13  -1   8        2.56       29.61     20.72 o 
  14  -1   8        0.00       27.18     24.36 o 
  15  -1   8        4.18       29.07     25.70 o 
 -14   0   8      878.07      806.78     54.14 o 
 -13   0   8        8.30       19.25     16.17 o 
 -12   0   8      637.51      743.42     47.09 o 
 -11   0   8        0.59       19.61     14.08 o 
 -10   0   8        8.16       -6.73     13.46 o 
  -9   0   8       69.73       79.69     22.94 o 
  -8   0   8      965.11      971.06     62.74 o 
  -7   0   8        2.76        5.21      7.34 o 
  -6   0   8     1779.78     1894.44     55.40 o 
  -5   0   8       36.35       13.39      8.40 o 
  -4   0   8     3740.61     3916.16     81.69 o 
  -3   0   8       83.27       81.92      9.15 o 
  -2   0   8     9200.16     9790.85    181.66 o 
  -1   0   8        3.38        9.14      4.89 o 
   0   0   8     3325.28     3887.71    134.30 o 
   1   0   8        8.61        9.94      6.73 o 
   2   0   8     2015.99     2204.21     58.32 o 
   3   0   8      123.15      127.33     15.69 o 
   4   0   8     6446.15     5867.58    127.32 o 
   5   0   8       13.20       30.10      7.15 o 
   6   0   8     2013.31     2135.35     58.96 o 
   7   0   8      572.09      590.69     23.89 o 
   8   0   8     5357.26     5316.90    120.75 o 
   9   0   8       44.73       31.66     17.97 o 
  10   0   8      507.51      464.24     32.43 o 
  11   0   8       75.82       46.80     17.63 o 
  12   0   8      990.68      787.88     45.35 o 
  13   0   8      254.45      216.79     42.39 o 
  14   0   8     1560.26     1453.62     98.64 o 
  15   0   8       22.02       -4.44     22.47 o 
 -14   1   8     1338.01     1308.93     70.43 o 
 -13   1   8       20.12       18.39     24.90 o 
 -12   1   8     3438.05     3685.49    205.22 o 
 -11   1   8       74.36      115.75     22.17 o 
 -10   1   8      238.70      229.48     27.79 o 
  -9   1   8      919.51      939.83     37.10 o 
  -8   1   8     2180.48     2317.60     66.36 o 
  -7   1   8      347.59      395.27     22.22 o 
  -6   1   8     1779.12     1629.82     49.31 o 
  -5   1   8      424.87      426.09     18.11 o 
  -4   1   8       17.53       40.61      7.90 o 
  -3   1   8       12.86       21.15      6.31 o 
  -2   1   8     3498.58     3883.36     79.00 o 
  -1   1   8       10.81        7.90      5.12 o 
   0   1   8     3586.53     3955.88     78.36 o 
   1   1   8      184.05      210.61     18.11 o 
   2   1   8     3449.16     3134.99    146.41 o 
   3   1   8       67.94       54.28     12.38 o 
   4   1   8      121.40      171.07     14.84 o 
   5   1   8       12.12       20.22      9.70 o 
   6   1   8     2564.06     2264.00     57.64 o 
   7   1   8        3.74       12.49      7.50 o 
   8   1   8      686.33      673.72     35.35 o 
   9   1   8      394.48      400.81     28.47 o 
  10   1   8      164.89      179.48     23.26 o 
  11   1   8       76.87       87.33     19.60 o 
  12   1   8      623.48      574.83     70.25 o 
  13   1   8       18.88      -11.17     22.34 o 
  14   1   8      938.88      858.96     74.28 o 
  15   1   8      369.28      326.74     49.79 o 
 -14   2   8      227.57      297.35     37.15 o 
 -13   2   8      356.45      414.36     47.91 o 
 -12   2   8        7.95       25.52     17.18 o 
 -11   2   8        8.67       16.14     14.28 o 
 -10   2   8     2661.70     2696.11     99.91 o 
  -9   2   8      431.15      434.96     24.86 o 
  -8   2   8      543.33      484.63     25.54 o 
  -7   2   8       15.41       19.20      8.41 o 
  -6   2   8      210.97      271.07     15.05 o 
  -5   2   8       65.61       69.33      9.02 o 
  -4   2   8      182.16      190.46     11.72 o 
  -3   2   8      111.43      109.57      9.67 o 
  -2   2   8      506.59      517.51     21.05 o 
  -1   2   8      109.21      103.34      9.17 o 
   0   2   8      573.86      487.25     16.66 o 
   1   2   8        0.08        8.06     12.51 o 
   2   2   8     1610.47     1915.60     62.16 o 
   3   2   8      362.03      369.99     15.47 o 
   4   2   8      147.55       68.93      8.92 o 
   5   2   8       37.79       38.66      7.79 o 
   6   2   8      179.35      123.24     11.25 o 
   7   2   8      589.48      509.08     45.08 o 
   8   2   8     3641.18     3227.41    204.75 o 
   9   2   8      274.33      319.96     49.79 o 
  10   2   8      351.97      341.10     30.48 o 
  11   2   8      415.82      378.57     30.10 o 
  12   2   8     1896.85     1642.09     91.98 o 
  13   2   8      138.32       96.89     36.20 o 
  14   2   8     1716.62     1931.75    120.17 o 
  15   2   8        8.85        0.13     22.74 o 
 -14   3   8     2170.26     2387.62    103.37 o 
 -13   3   8       78.06       55.86     20.12 o 
 -12   3   8        0.84        4.37     15.81 o 
 -11   3   8        0.24        3.35     13.42 o 
 -10   3   8     2195.69     2174.49    113.29 o 
  -9   3   8       33.10       39.16     11.66 o 
  -8   3   8      202.61      214.72     17.78 o 
  -7   3   8       37.03       42.63     10.86 o 
  -6   3   8     1170.46     1256.64     35.19 o 
  -5   3   8       53.21       67.31      8.99 o 
  -4   3   8     2640.18     2525.09     56.67 o 
  -3   3   8      203.89      169.00     11.44 o 
  -2   3   8     6178.88     6236.87    120.23 o 
  -1   3   8      680.30      660.15     23.98 o 
   0   3   8      545.65      456.33     31.40 o 
   1   3   8       63.64       74.31      8.69 o 
   2   3   8      311.24      256.94     17.88 o 
   3   3   8      223.06      244.74     12.95 o 
   4   3   8     1621.63     1901.24     51.15 o 
   5   3   8       76.66       98.25      9.83 o 
   6   3   8       34.36       39.44      7.95 o 
   7   3   8       28.68       34.90      8.93 o 
   8   3   8     1689.58     1898.52     68.04 o 
   9   3   8       13.17       13.09     10.81 o 
  10   3   8     2490.92     2525.88    130.80 o 
  11   3   8      238.72      211.19     26.06 o 
  12   3   8      181.90      231.76     28.68 o 
  13   3   8      484.43      518.90     57.87 o 
  14   3   8        0.48       34.72     26.91 o 
  15   3   8      158.43      115.06     36.33 o 
 -13   4   8      122.44       96.43     22.63 o 
 -12   4   8       75.10      120.51     30.01 o 
 -11   4   8      121.59      148.09     26.38 o 
 -10   4   8      953.41     1061.70     49.27 o 
  -9   4   8       49.66       66.53     13.35 o 
  -8   4   8      187.01      187.50     18.20 o 
  -7   4   8        2.88       -3.64      7.28 o 
  -6   4   8      558.71      522.45     31.39 o 
  -5   4   8       75.91       86.73     16.19 o 
  -4   4   8      462.90      480.31     18.67 o 
  -3   4   8      280.39      299.51     14.33 o 
  -2   4   8      181.55      138.38     13.07 o 
  -1   4   8       73.26       75.58     10.21 o 
   0   4   8     1138.39     1013.69     31.55 o 
   1   4   8        5.44        9.05      5.78 o 
   2   4   8      100.93       71.20      8.92 o 
   3   4   8      646.83      578.11     25.37 o 
   4   4   8      684.32      620.45     27.29 o 
   5   4   8      247.25      281.72     19.68 o 
   6   4   8     3675.90     3653.62     85.94 o 
   7   4   8       54.37       77.50     10.31 o 
   8   4   8      712.91      775.66     49.39 o 
   9   4   8     1376.56     1381.03     57.59 o 
  10   4   8     2818.56     2876.37    125.49 o 
  11   4   8        9.32       22.85     18.71 o 
  12   4   8     1994.99     1887.21    113.04 o 
  13   4   8      124.75      105.77     34.72 o 
  14   4   8      220.35      233.48     48.45 o 
  15   4   8      449.81      569.90     65.94 o 
 -13   5   8       16.32       21.10     18.14 o 
 -12   5   8      348.88      375.57     35.92 o 
 -11   5   8       65.61       86.78     22.07 o 
 -10   5   8      166.79      186.37     44.14 o 
  -9   5   8      193.42      177.62     18.09 o 
  -8   5   8     3014.07     3075.72    128.87 o 
  -7   5   8       47.42       44.94     11.64 o 
  -6   5   8       26.24       11.36      8.53 o 
  -5   5   8       80.32       62.15     11.80 o 
  -4   5   8     8144.41     7707.01    325.16 o 
  -3   5   8      842.30      829.58     31.05 o 
  -2   5   8      261.51      232.93     16.31 o 
  -1   5   8        1.96        1.78      7.54 o 
   0   5   8     2417.37     2051.16     54.16 o 
   1   5   8      156.40      167.90     13.09 o 
   2   5   8        4.82        3.42      6.00 o 
   3   5   8       46.96       53.19      9.05 o 
   4   5   8      745.18      740.06     33.13 o 
   5   5   8        8.61        0.41      6.04 o 
   6   5   8      528.09      531.21     22.32 o 
   7   5   8        0.34       -3.10      6.20 o 
   8   5   8      831.18      853.30     76.91 o 
   9   5   8       36.70       54.43     15.74 o 
  10   5   8      441.18      418.50     31.53 o 
  11   5   8       35.10       56.89     24.96 o 
  12   5   8     1070.02     1202.38     87.47 o 
  13   5   8        2.94       28.26     24.36 o 
  14   5   8      192.08      209.79     45.89 o 
  15   5   8       78.02       82.76     36.47 o 
 -13   6   8       30.08       10.60     18.87 o 
 -12   6   8      620.30      640.80     47.24 o 
 -11   6   8      641.30      679.74     53.83 o 
 -10   6   8      699.77      859.27     45.33 o 
  -9   6   8      123.50      140.25     17.97 o 
  -8   6   8      434.21      445.18     26.05 o 
  -7   6   8       54.66       69.69     15.93 o 
  -6   6   8      198.91      217.95     19.40 o 
  -5   6   8      272.97      224.40     18.52 o 
  -4   6   8        0.01       -3.57      7.15 o 
  -3   6   8       55.72       40.37     10.48 o 
  -2   6   8     3770.06     3690.42     89.81 o 
  -1   6   8       38.36       29.29      8.77 o 
   0   6   8     1121.64     1025.60     36.18 o 
   1   6   8      603.99      519.20     22.26 o 
   2   6   8     4412.93     4403.62    101.62 o 
   3   6   8      315.87      341.06     17.78 o 
   4   6   8     1907.48     2043.92     54.34 o 
   5   6   8       35.41       61.19      9.74 o 
   6   6   8     1372.14     1317.51     72.34 o 
   7   6   8        0.33        4.71      7.34 o 
   8   6   8     3303.50     3323.70    106.28 o 
   9   6   8      217.19      251.02     24.85 o 
  10   6   8     4176.96     3933.95    142.58 o 
  11   6   8      131.37      177.17     25.09 o 
  12   6   8       76.62       87.60     33.51 o 
  13   6   8       14.15       -8.48     23.68 o 
  14   6   8      160.63      108.46     38.08 o 
 -12   7   8      172.18      194.96     32.17 o 
 -11   7   8       30.10       63.06     19.77 o 
 -10   7   8     2864.65     2852.81    120.91 o 
  -9   7   8       61.06       64.53     14.87 o 
  -8   7   8      125.65      160.83     19.04 o 
  -7   7   8       33.17       30.25     10.93 o 
  -6   7   8     5633.70     5192.43    125.87 o 
  -5   7   8        3.26       -0.97      7.68 o 
  -4   7   8       74.89       90.04     13.83 o 
  -3   7   8       62.57       62.05     11.73 o 
  -2   7   8     1042.65     1063.52     44.37 o 
  -1   7   8      137.05      138.79     15.02 o 
   0   7   8      166.37      152.68     14.03 o 
   1   7   8      574.10      545.05     24.02 o 
   2   7   8     1980.03     1886.83     97.64 o 
   3   7   8       29.09       42.53      9.62 o 
   4   7   8       73.53       77.99     11.68 o 
   5   7   8      717.99      743.63     50.05 o 
   6   7   8     7737.98     7688.62    168.65 o 
   7   7   8       87.84      102.49     18.37 o 
   8   7   8     1357.38     1353.12     56.85 o 
   9   7   8       69.61       76.99     17.01 o 
  10   7   8      326.67      301.82     28.66 o 
  11   7   8      313.82      326.82     30.21 o 
  12   7   8       79.44      132.28     37.14 o 
  13   7   8       20.92       20.86     24.36 o 
  14   7   8      509.40      594.13     65.94 o 
 -12   8   8     1004.38     1212.05     67.22 o 
 -11   8   8       33.16       21.00     26.38 o 
 -10   8   8     4093.71     4219.91    147.02 o 
  -9   8   8       22.99       51.44     13.66 o 
  -8   8   8        0.07        5.92     18.05 o 
  -7   8   8      403.81      382.55     24.84 o 
  -6   8   8      889.01      848.57     36.12 o 
  -5   8   8       50.22       51.61     17.08 o 
  -4   8   8      164.78      155.76     21.68 o 
  -3   8   8       35.36       13.72      9.31 o 
  -2   8   8       21.11       47.66     11.19 o 
  -1   8   8       28.29       50.27     11.27 o 
   0   8   8     1227.55      972.71     37.12 o 
   1   8   8       67.95       68.33     11.67 o 
   2   8   8     3843.97     4067.79    102.74 o 
   3   8   8       48.32       48.89     10.84 o 
   4   8   8     2185.11     2097.80     57.89 o 
   5   8   8      266.33      261.24     19.05 o 
   6   8   8       34.01       44.00     10.70 o 
   7   8   8       98.41      149.78     47.10 o 
   8   8   8     1305.54     1404.85     82.02 o 
   9   8   8       83.80       65.60     30.75 o 
  10   8   8       47.82       80.08     19.62 o 
  11   8   8      338.42      393.80     32.75 o 
  12   8   8       56.34       60.15     32.03 o 
  13   8   8       83.97      119.36     40.91 o 
 -11   9   8       25.00       65.17     19.20 o 
 -10   9   8     1767.06     1841.94     75.76 o 
  -9   9   8      230.10      198.18     24.05 o 
  -8   9   8        3.29       12.61      9.93 o 
  -7   9   8        0.37        1.99      9.22 o 
  -6   9   8     1926.54     1847.68    106.04 o 
  -5   9   8      277.43      298.99     21.34 o 
  -4   9   8      238.08      149.10     17.81 o 
  -3   9   8      385.30      329.82     21.91 o 
  -2   9   8     2872.49     2838.66     76.56 o 
  -1   9   8      656.33      578.18     27.51 o 
   0   9   8     1104.61      868.00     65.76 o 
   1   9   8      233.16      231.30     17.51 o 
   2   9   8      521.13      573.34     26.35 o 
   3   9   8       13.35       12.35      9.06 o 
   4   9   8     4144.33     4173.54    101.24 o 
   5   9   8      340.83      345.36     20.88 o 
   6   9   8       42.34       68.54     12.47 o 
   7   9   8       36.17       15.12     13.79 o 
   8   9   8       87.94      103.97     20.15 o 
   9   9   8        7.86       13.33     17.97 o 
  10   9   8     1251.82     1379.18     62.28 o 
  11   9   8      195.68      202.93     43.33 o 
  12   9   8        2.34      -11.84     23.68 o 
  13   9   8      186.08      217.46     46.70 o 
 -11  10   8        3.14       -7.05     14.10 o 
 -10  10   8      713.11      752.97     37.42 o 
  -9  10   8        4.12       27.22     19.42 o 
  -8  10   8      569.40      593.53     32.79 o 
  -7  10   8       81.16       55.56     20.83 o 
  -6  10   8      141.10      123.19     17.55 o 
  -5  10   8      305.90      269.15     21.00 o 
  -4  10   8     1644.29     1564.44     52.46 o 
  -3  10   8       30.21       23.19     17.36 o 
  -2  10   8      719.67      701.75     31.55 o 
  -1  10   8      630.84      602.46     28.98 o 
   0  10   8    10973.44    10789.55    234.57 o 
   1  10   8       11.85        3.50      8.76 o 
   2  10   8        1.79       11.98      9.49 o 
   3  10   8      561.23      575.44     37.71 o 
   4  10   8     1628.27     1572.27    102.95 o 
   5  10   8      401.06      402.07     28.03 o 
   6  10   8      121.81      125.03     19.86 o 
   7  10   8        0.08        0.35     12.70 o 
   8  10   8     1009.36     1069.37     51.48 o 
   9  10   8        0.05       -5.98     13.45 o 
  10  10   8     1559.54     1763.01    169.22 o 
  11  10   8      271.47      403.31     53.16 o 
  12  10   8        5.47       30.95     29.61 o 
  13  10   8        8.70       60.02     32.70 o 
 -10  11   8       79.69       67.48     14.77 o 
  -9  11   8      123.25      125.58     24.65 o 
  -8  11   8        8.46       15.42     11.75 o 
  -7  11   8      271.10      210.76     21.35 o 
  -6  11   8      195.58      274.11     37.33 o 
  -5  11   8      105.07      128.00     17.76 o 
  -4  11   8     1583.96     1462.00     57.94 o 
  -3  11   8      254.40      301.59     21.84 o 
  -2  11   8     2365.67     2198.76    116.06 o 
  -1  11   8      719.79      694.17     31.59 o 
   0  11   8       75.74       88.21     14.20 o 
   1  11   8      539.84      525.01     27.11 o 
   2  11   8     1264.16     1199.65     65.08 o 
   3  11   8      169.60      197.29     18.20 o 
   4  11   8     3494.80     3330.15     86.92 o 
   5  11   8        7.01        7.94      8.54 o 
   6  11   8      287.20      264.28     19.19 o 
   7  11   8      180.64      195.11     24.97 o 
   8  11   8     1085.58     1173.63     55.65 o 
   9  11   8      433.43      486.91     36.88 o 
  10  11   8      434.15      447.05     65.27 o 
  11  11   8      539.48      580.00     60.96 o 
  -9  12   8       47.86       36.41     14.52 o 
  -8  12   8      254.57      269.48     28.97 o 
  -7  12   8       93.88       84.13     34.69 o 
  -6  12   8     1890.83     1760.69     60.98 o 
  -5  12   8        3.65       12.48     10.75 o 
  -4  12   8       25.94       28.11     10.79 o 
  -3  12   8        0.56        9.67     11.20 o 
  -2  12   8      532.05      583.64     29.74 o 
  -1  12   8      161.32      168.89     18.88 o 
   0  12   8     6160.43     5920.33    141.62 o 
   1  12   8        9.21        2.92      9.97 o 
   2  12   8     1601.31     1528.58     51.08 o 
   3  12   8        0.02       -0.14     11.16 o 
   4  12   8     1107.47     1116.10     41.77 o 
   5  12   8       11.98       11.20      9.67 o 
   6  12   8       38.52       80.22     14.65 o 
   7  12   8      338.83      363.83     32.16 o 
   8  12   8     1699.68     1680.14     72.20 o 
   9  12   8      444.43      513.43     38.67 o 
  10  12   8      645.89      813.88     70.25 o 
  -8  13   8      326.76      334.93     27.08 o 
  -7  13   8      133.42      190.79     23.44 o 
  -6  13   8        6.21        4.87     10.31 o 
  -5  13   8       52.69       36.07     13.11 o 
  -4  13   8       73.22      111.94     18.12 o 
  -3  13   8       17.88       15.40     10.92 o 
  -2  13   8       56.14       57.47     16.52 o 
  -1  13   8      490.26      446.24     36.73 o 
   0  13   8      114.63      101.58     15.99 o 
   1  13   8       30.01       32.39     12.15 o 
   2  13   8       21.04       28.34     11.44 o 
   3  13   8       93.34       94.47     15.66 o 
   4  13   8     1926.79     1938.16     70.43 o 
   5  13   8        1.94       15.79     10.06 o 
   6  13   8     1386.45     1480.41     75.05 o 
   7  13   8        9.63       10.90     21.67 o 
   8  13   8      365.70      414.07     49.39 o 
   9  13   8      200.21      247.20     44.14 o 
  -7  14   8       75.15       81.72     26.56 o 
  -6  14   8      842.24      884.42     42.39 o 
  -5  14   8       18.48       33.47     13.45 o 
  -4  14   8     1571.91     1402.17     57.68 o 
  -3  14   8       76.53       94.70     18.42 o 
  -2  14   8       84.15      108.23     16.34 o 
  -1  14   8      128.75      154.96     21.78 o 
   0  14   8     1502.72     1315.27     48.94 o 
   1  14   8       45.42       54.84     18.70 o 
   2  14   8       53.66       99.61     22.77 o 
   3  14   8      242.18      265.79     26.85 o 
   4  14   8       66.09       83.77     19.30 o 
   5  14   8      206.85      268.83     27.15 o 
   6  14   8      174.61      162.16     39.83 o 
   7  14   8      251.51      176.56     41.18 o 
   8  14   8     1479.90     1669.74    106.58 o 
   9  14   8       89.09      117.48     35.93 o 
  -6  15   8       28.52       32.40     14.68 o 
  -5  15   8       25.33       52.49     18.24 o 
  -4  15   8       30.15       69.56     16.85 o 
  -3  15   8        0.69        3.66     14.12 o 
  -2  15   8       24.95       66.92     14.60 o 
  -1  15   8        1.80        7.19     10.82 o 
   0  15   8       18.53       17.79     24.90 o 
   1  15   8        0.32        5.76     13.31 o 
   2  15   8      664.30      724.56     61.63 o 
   3  15   8       92.94      167.77     58.47 o 
   4  15   8      128.58      232.20     35.06 o 
   5  15   8        0.03       11.20     13.95 o 
   6  15   8      151.30      281.65     47.23 o 
   7  15   8      138.66      210.20     46.29 o 
   8  15   8      386.14      526.17     59.21 o 
  -4  16   8        1.67        9.60     13.71 o 
  -3  16   8       78.99      149.78     31.42 o 
  -2  16   8       10.93       29.16     15.45 o 
  -1  16   8        1.12       16.55     14.55 o 
   0  16   8      950.77      987.18    139.95 o 
   1  16   8        5.53       40.57     16.31 o 
   2  16   8      652.47      689.16     44.40 o 
   3  16   8       12.42       12.48     14.61 o 
   4  16   8        1.72       65.25     18.30 o 
   5  16   8       27.13       50.64     17.94 o 
   6  16   8      753.69      920.73     79.53 o 
  -1  17   8       19.48       50.15     27.45 o 
   0  17   8      736.32      908.55     52.81 o 
   1  17   8        1.72        5.66     24.22 o 
   2  17   8      328.96      310.23     33.33 o 
   3  17   8       14.50       33.46     17.78 o 
   4  17   8      514.00      714.67     62.64 o 
  -2 -16   9       83.69      132.88     29.54 o 
  -1 -16   9      142.84      100.70     20.49 o 
   0 -16   9      196.81      235.22     26.65 o 
   1 -16   9      502.44      488.64     33.93 o 
   2 -16   9        2.26       19.27     16.75 o 
  -5 -15   9      656.58      708.82     57.66 o 
  -4 -15   9     1298.56     1288.39     65.76 o 
  -3 -15   9        0.11       -6.13     12.27 o 
  -2 -15   9        0.90        9.12     13.39 o 
  -1 -15   9       22.84       38.71     15.52 o 
   0 -15   9       41.48       57.35     15.98 o 
   1 -15   9      333.94      399.11     37.94 o 
   2 -15   9      299.89      349.21     27.40 o 
   3 -15   9       10.21       12.74     13.09 o 
   4 -15   9      107.50      122.03     24.19 o 
   5 -15   9     1355.57     1418.04     70.38 o 
  -7 -14   9     1756.01     1734.30    105.84 o 
  -6 -14   9      307.38      295.32     31.62 o 
  -5 -14   9     1317.53     1185.26     61.03 o 
  -4 -14   9      332.08      293.91     31.86 o 
  -3 -14   9       58.28       83.04     17.45 o 
  -2 -14   9       41.04       32.52     13.58 o 
  -1 -14   9      671.57      701.45     37.51 o 
   0 -14   9       76.50       94.13     17.59 o 
   1 -14   9      331.10      365.29     27.80 o 
   2 -14   9      133.47      198.48     27.34 o 
   3 -14   9      677.38      743.97     60.00 o 
   4 -14   9      281.67      309.61     35.14 o 
   5 -14   9     3264.38     3282.80    119.83 o 
   6 -14   9       26.76       50.88     19.90 o 
   7 -14   9      880.35      818.45     68.36 o 
  -8 -13   9      599.74      627.36     68.77 o 
  -7 -13   9     2770.43     2773.56    117.88 o 
  -6 -13   9      455.19      433.31     35.78 o 
  -5 -13   9       14.99        2.13     12.58 o 
  -4 -13   9       72.89       89.07     22.10 o 
  -3 -13   9      163.73      187.05     21.30 o 
  -2 -13   9      195.86      224.95     30.85 o 
  -1 -13   9       74.77      104.02     21.98 o 
   0 -13   9      102.19      108.65     18.81 o 
   1 -13   9       46.15       29.31     21.83 o 
   2 -13   9      108.60      127.88     19.95 o 
   3 -13   9     1533.73     1610.27     62.04 o 
   4 -13   9      195.88      240.32     23.67 o 
   5 -13   9     2055.32     2022.25     68.75 o 
   6 -13   9        0.13       -9.12     18.23 o 
   7 -13   9     1013.41     1190.00     83.97 o 
   8 -13   9        7.33       27.45     17.36 o 
  -9 -12   9      850.72      842.00     74.82 o 
  -8 -12   9       97.99      120.71     38.08 o 
  -7 -12   9     1768.71     1884.83    224.06 o 
  -6 -12   9        1.22       11.60     32.70 o 
  -5 -12   9       43.38       58.89     18.41 o 
  -4 -12   9       84.43      109.60     22.33 o 
  -3 -12   9      261.21      268.59     23.24 o 
  -2 -12   9       16.45       14.78     11.93 o 
  -1 -12   9     1285.36     1223.16     48.16 o 
   0 -12   9        9.76       22.82     16.73 o 
   1 -12   9       30.20       71.34     28.33 o 
   2 -12   9       33.04       60.63     14.42 o 
   3 -12   9     6348.35     6171.66    153.84 o 
   4 -12   9      191.26      237.09     31.11 o 
   5 -12   9       93.61       97.79     17.47 o 
   6 -12   9      106.01      152.63     28.33 o 
   7 -12   9        5.30       24.63     17.49 o 
   8 -12   9       17.50       64.19     23.15 o 
   9 -12   9        0.13       16.28     20.45 o 
 -10 -11   9      108.45      147.35     39.29 o 
  -9 -11   9      196.27      198.09     43.33 o 
  -8 -11   9      660.44      664.37     62.57 o 
  -7 -11   9      237.83      214.24     25.90 o 
  -6 -11   9      359.99      365.71     29.98 o 
  -5 -11   9      510.65      581.93     38.85 o 
  -4 -11   9       29.70       30.47     16.20 o 
  -3 -11   9      411.00      421.04     32.73 o 
  -2 -11   9      571.98      578.19     31.19 o 
  -1 -11   9      426.41      459.82     27.81 o 
   0 -11   9       23.57       42.59     12.60 o 
   1 -11   9      101.59       78.71     15.33 o 
   2 -11   9      154.06      193.70     21.02 o 
   3 -11   9       35.00       79.21     22.86 o 
   4 -11   9       57.93       77.36     15.63 o 
   5 -11   9       55.49       67.31     14.37 o 
   6 -11   9        1.99        4.51     10.05 o 
   7 -11   9        0.57       -3.85     20.66 o 
   8 -11   9        0.05       -7.40     14.94 o 
   9 -11   9       18.07       52.48     22.34 o 
 -11 -10   9        1.97       16.28     30.95 o 
 -10 -10   9       35.26       45.22     29.74 o 
  -9 -10   9       50.49       71.73     30.01 o 
  -8 -10   9      201.70      189.88     41.18 o 
  -7 -10   9       78.20       90.83     25.37 o 
  -6 -10   9       37.25       33.78     14.42 o 
  -5 -10   9       16.44       11.92     12.58 o 
  -4 -10   9     1980.72     1880.77     73.55 o 
  -3 -10   9     6304.57     5865.44    171.75 o 
  -2 -10   9        3.77        4.32     12.27 o 
  -1 -10   9      524.05      515.56     39.34 o 
   0 -10   9        2.16        3.55      9.88 o 
   1 -10   9      443.78      498.09     27.89 o 
   2 -10   9        6.35       13.89     10.11 o 
   3 -10   9     3264.95     3243.54    148.13 o 
   4 -10   9       48.36       49.72     13.91 o 
   5 -10   9       80.53       74.91     14.91 o 
   6 -10   9      114.80      117.00     17.84 o 
   7 -10   9      120.32      144.85     24.09 o 
   8 -10   9       65.43       92.85     28.93 o 
   9 -10   9       87.18       87.60     27.59 o 
 -11  -9   9       87.79       75.63     30.68 o 
 -10  -9   9      258.53      271.02     47.91 o 
  -9  -9   9       77.81      104.02     32.84 o 
  -8  -9   9      403.28      380.14     30.24 o 
  -7  -9   9      210.01      250.86     24.57 o 
  -6  -9   9      462.89      440.77     31.21 o 
  -5  -9   9       12.80       19.53     13.32 o 
  -4  -9   9       70.76       64.08     16.26 o 
  -3  -9   9      369.72      331.74     28.07 o 
  -2  -9   9      212.44      180.48     23.72 o 
  -1  -9   9      993.50      934.02     52.66 o 
   0  -9   9      225.86      253.93     20.35 o 
   1  -9   9      317.15      313.70     21.77 o 
   2  -9   9       66.71       63.54     15.01 o 
   3  -9   9     4278.34     4227.22    134.53 o 
   4  -9   9       24.83       12.80     10.11 o 
   5  -9   9        5.73       42.05     12.59 o 
   6  -9   9       11.49        7.30      9.44 o 
   7  -9   9        2.41       14.19     18.84 o 
   8  -9   9       29.31       71.05     21.53 o 
   9  -9   9       37.02       57.51     15.70 o 
  10  -9   9      243.06      297.94     38.62 o 
  11  -9   9     1210.72     1163.89     82.09 o 
  12  -9   9      134.12      159.73     38.22 o 
 -12  -8   9        6.94      -10.97     21.93 o 
 -11  -8   9      192.60      277.75     43.33 o 
 -10  -8   9       31.67       41.04     25.84 o 
  -9  -8   9      612.91      597.89     57.60 o 
  -8  -8   9      512.56      494.70     59.01 o 
  -7  -8   9     1564.31     1481.35     75.96 o 
  -6  -8   9        0.80        5.36     23.68 o 
  -5  -8   9      766.86      766.58     40.32 o 
  -4  -8   9      309.06      283.23     25.64 o 
  -3  -8   9     1675.04     1574.80     87.81 o 
  -2  -8   9        5.75       11.87      8.62 o 
  -1  -8   9        0.56        3.05      7.93 o 
   0  -8   9        2.18       10.50     11.83 o 
   1  -8   9     1393.71     1394.13     47.35 o 
   2  -8   9        1.24        0.99      8.96 o 
   3  -8   9     1055.17     1090.52     51.53 o 
   4  -8   9      115.40      119.09     20.08 o 
   5  -8   9      360.44      395.00     20.71 o 
   6  -8   9        0.04       -1.71      8.02 o 
   7  -8   9     1368.32     1447.29     48.70 o 
   8  -8   9      373.96      379.36     30.21 o 
   9  -8   9     1570.76     1457.12     81.01 o 
  10  -8   9       57.10       81.68     26.24 o 
  11  -8   9      224.76      360.24     45.35 o 
  12  -8   9       17.66       34.32     23.55 o 
 -12  -7   9      165.03      205.76     44.68 o 
 -11  -7   9      494.02      516.08     56.79 o 
 -10  -7   9      153.23      134.84     37.41 o 
  -9  -7   9      132.89      127.03     34.18 o 
  -8  -7   9       18.86       50.75     15.38 o 
  -7  -7   9     1890.89     1975.33     73.69 o 
  -6  -7   9       40.70       68.81     18.97 o 
  -5  -7   9     2791.56     2654.50     96.02 o 
  -4  -7   9     1313.33     1225.23     69.64 o 
  -3  -7   9       43.19       57.55     14.24 o 
  -2  -7   9      243.82      210.25     19.49 o 
  -1  -7   9      137.71      127.76     15.51 o 
   0  -7   9       20.01       29.14     10.02 o 
   1  -7   9      877.80      812.80     32.73 o 
   2  -7   9        0.04        2.59      6.80 o 
   3  -7   9    12054.79    12753.87    237.76 o 
   4  -7   9      168.25      174.25     14.51 o 
   5  -7   9     8565.78     8956.73    173.55 o 
   6  -7   9      109.18      128.12     17.95 o 
   7  -7   9     2220.23     2344.94     66.96 o 
   8  -7   9       53.74       74.40     37.95 o 
   9  -7   9     2983.50     2893.99    126.43 o 
  10  -7   9       34.08       58.27     22.07 o 
  11  -7   9      419.80      450.14     49.52 o 
  12  -7   9       50.06       82.49     30.41 o 
  13  -7   9      373.61      392.00     51.81 o 
 -12  -6   9      286.04      272.23     45.75 o 
 -11  -6   9      696.71      660.07     61.90 o 
 -10  -6   9      133.27      114.52     30.14 o 
  -9  -6   9      515.49      601.80     55.44 o 
  -8  -6   9      274.89      252.65     23.34 o 
  -7  -6   9      385.77      520.87     54.16 o 
  -6  -6   9     1669.44     1483.35     58.71 o 
  -5  -6   9     3877.65     3857.29    117.32 o 
  -4  -6   9       67.48      103.71     16.32 o 
  -3  -6   9      118.54      107.89     13.71 o 
  -2  -6   9      699.20      614.14     51.82 o 
  -1  -6   9     2129.06     1914.88    106.40 o 
   0  -6   9      603.51      589.25     21.79 o 
   1  -6   9     1035.55     1082.32     31.69 o 
   2  -6   9       11.73       19.79      7.29 o 
   3  -6   9     6531.10     6928.04    282.01 o 
   4  -6   9       40.18       37.25      9.11 o 
   5  -6   9     1475.42     1282.00     50.91 o 
   6  -6   9        0.77        9.85      9.08 o 
   7  -6   9     2296.42     2234.54     63.39 o 
   8  -6   9       16.39       20.32     11.33 o 
   9  -6   9     2933.61     2832.62     94.00 o 
  10  -6   9       60.35       77.65     25.57 o 
  11  -6   9      347.45      442.06     48.04 o 
  12  -6   9       13.91       51.27     21.53 o 
  13  -6   9       76.05      113.98     33.64 o 
 -13  -5   9      490.07      548.78     59.75 o 
 -12  -5   9      574.23      534.24     57.06 o 
 -11  -5   9     1579.84     1668.26    103.48 o 
 -10  -5   9      199.67      216.25     39.29 o 
  -9  -5   9      370.26      300.49     39.16 o 
  -8  -5   9      163.59      142.80     29.94 o 
  -7  -5   9     1333.01     1177.07     50.44 o 
  -6  -5   9        2.02        8.26      9.53 o 
  -5  -5   9     2235.01     2038.34    174.07 o 
  -4  -5   9      201.71      183.31     15.63 o 
  -3  -5   9     8567.64     8733.12    234.89 o 
  -2  -5   9      340.96      370.17     17.03 o 
  -1  -5   9        2.83       20.75      6.60 o 
   0  -5   9      668.74      678.54     30.18 o 
   1  -5   9     5270.74     5779.86    114.38 o 
   2  -5   9       42.51       58.73      8.85 o 
   3  -5   9       23.74       11.40      8.71 o 
   4  -5   9      100.52      107.29     11.64 o 
   5  -5   9     6621.29     7089.82    150.39 o 
   6  -5   9        0.43       -2.48      7.60 o 
   7  -5   9      338.85      371.70     21.99 o 
   8  -5   9        8.14       29.97     12.03 o 
   9  -5   9     2341.43     2102.52    111.96 o 
  10  -5   9       22.11       26.64     20.05 o 
  11  -5   9     2786.19     2586.57    135.65 o 
  12  -5   9      123.50      148.03     35.12 o 
  13  -5   9      435.96      441.25     51.27 o 
  14  -5   9      189.05      171.31     40.64 o 
 -10  -4   9      486.57      447.18     48.31 o 
  -9  -4   9      822.36      686.32     63.52 o 
  -8  -4   9       78.42       94.12     13.09 o 
  -7  -4   9     2845.24     2549.84     92.43 o 
  -6  -4   9       81.24       98.85     14.14 o 
  -5  -4   9     2756.87     2828.79     73.18 o 
  -4  -4   9       17.18       31.12      8.27 o 
  -3  -4   9       39.68       35.89      7.83 o 
  -2  -4   9      272.24      270.32     14.19 o 
  -1  -4   9       36.19       42.15      7.71 o 
   0  -4   9       21.37       14.13      6.21 o 
   1  -4   9     7475.94     8097.41    179.03 o 
   2  -4   9        2.59        3.33      5.99 o 
   3  -4   9        4.89        3.89      7.01 o 
   4  -4   9       14.27       16.19      7.78 o 
   5  -4   9     4565.87     4738.48    109.68 o 
   6  -4   9       41.99       43.48     10.35 o 
   7  -4   9     1135.99     1083.99     37.36 o 
   8  -4   9        7.95       -7.55     23.15 o 
   9  -4   9      733.19      634.36     53.69 o 
  10  -4   9      509.67      471.67     47.91 o 
  11  -4   9      495.50      477.45     50.73 o 
  12  -4   9        6.89       25.57     20.19 o 
  13  -4   9      364.39      328.49     42.66 o 
  14  -4   9        2.83       18.71     22.34 o 
 -13  -3   9      846.64      823.30     76.17 o 
 -12  -3   9      330.21      401.83     53.02 o 
 -11  -3   9     4281.14     4449.76    144.43 o 
 -10  -3   9       44.99       54.05     22.88 o 
  -9  -3   9      725.21      678.15     30.60 o 
  -8  -3   9      565.40      604.51     76.10 o 
  -7  -3   9       13.47       -4.86      9.71 o 
  -6  -3   9      493.33      491.52     24.46 o 
  -5  -3   9      803.51      797.51     30.59 o 
  -4  -3   9        8.40       15.26      6.95 o 
  -3  -3   9     4870.26     5218.43    104.95 o 
  -2  -3   9      745.39      658.71     22.16 o 
  -1  -3   9     3072.84     3023.57     64.80 o 
   0  -3   9      321.13      347.32     15.04 o 
   1  -3   9       38.34       60.61      7.63 o 
   2  -3   9       42.64       41.70      7.26 o 
   3  -3   9    11549.00    12322.55    226.78 o 
   4  -3   9      458.70      457.64     18.64 o 
   5  -3   9     6325.18     6867.66    150.82 o 
   6  -3   9        2.21        6.24      7.46 o 
   7  -3   9    13538.10    13893.21    353.87 o 
   8  -3   9      111.09       98.27     25.64 o 
   9  -3   9      624.59      559.14     51.27 o 
  10  -3   9      121.77      123.40     32.30 o 
  11  -3   9     5694.15     5528.53    240.75 o 
  12  -3   9      908.83      904.85     72.13 o 
  13  -3   9      583.26      572.59     56.52 o 
  14  -3   9       30.64       53.02     27.05 o 
 -13  -2   9      592.48      613.37     44.02 o 
 -12  -2   9      671.92      732.47     46.66 o 
 -11  -2   9      599.31      628.39     42.14 o 
 -10  -2   9       73.03      115.53     21.45 o 
  -9  -2   9       17.38       20.13      9.79 o 
  -8  -2   9       21.40       28.07     11.04 o 
  -7  -2   9     1689.93     1748.35     54.34 o 
  -6  -2   9      329.04      350.01     21.53 o 
  -5  -2   9     2742.51     2806.66     73.35 o
[truncated: 220,602 more chars]
